# Supplementary material for: Landscape features support natural pest control and farm income when pesticide application is reduced
Source: Nat Commun. 2024 Jun 25;15:5384. doi: 10.1038/s41467-024-48311-3 (PMC11199556; doi:10.1038/s41467-024-48311-3)
Supplement: Supplementary file 4 — Source Data [file 41467_2024_48311_MOESM4_ESM.xlsx]

## Sheet: README
Metadata				Crop_code	Crop_name
Fig_1				CRYE	Rye
Columns name	Explanation			CPOT	Potatoes
REGION	Regional decomposition of Europe used under FADN. For specific delineation of shapes of regions see: https://webgate.ec.europa.eu/ricaprod/private/images/othermaps/fadnrica_eu27_2011_2013_a4.pdf			CLEG	Legumes
SPEC	Specialisation: TF8 for a specific specialisation, ALL when all farms are included in model.			CMZ	Maiz
crop	Crop type - see crop translation README-sheet cell E1 (to the right).			CBRL	Barley
avg_estimate	Average yield gap for a given crop and region. Average is taken only when multiple models are run for one region, in case sufficient data within different farm specialisations are available.			CSNFL	Sunflower
median_estimate	Median yield gap for a given crop and region. Median is taken only when multiple models are run for one region, in case sufficient data within different farm specialisations are available.			COAT	Oat
sum_nobs	Total number of observations used.			CWHTC	Wheat
sum_nobs_organic	Number of organic farms used.			CFODMZ	Fodder Corn
num_gap_estimates	Number of models run per crop and region. This column can be >1 whenever the estimation is at done at TF8, which implies multiple models are run for the same region and crop across different farm specialisation types. See Method section for more information.			CPEA	Peas
				CWHTD	Durum Wheat
Fig_2
Columns name	Explanation
geo	Regional decomposition of Europe used under FADN. For specific delineation of shapes of regions see: https://webgate.ec.europa.eu/ricaprod/private/images/othermaps/fadnrica_eu27_2011_2013_a4.pdf
crop	Crop type - see crop translation README-sheet cell E1 (to the right).
estimate	Yield gap estimated based on farm-level data collected by FADN. Yield gap represents the gap between organic and conventional farming attributed to differences in pesticides use. Expressed in %.
nobs	Number of observations used.
nobs_organic	Number of organic observation used.
biogeo	Biogeographic region. For more information on biogeographical regions, see: https://www.eea.europa.eu/data-and-maps/figures/biogeographical-regions-in-europe-2
median_biogeo_norm	Median natural pest control of a region normalized by it's biogeographic region.
Fig_3
Columns name	Explanation
NUTS2 region	Regional decomposition of Europe used in CAPRI model.
NPC Index	Median natural pest control of a region normalized by it's biogeographic region at NUTS2 level.
Income baseline	Income baseline is the agricultural income projected to the year of 2030 under a "business-as-usual" scenario. This implies no changes to current use of pesticides usage.
Income NPC NMKT	Income NPC NMKT is the agricultural income projected to the year of 2030 under a reduced pesticides scenario taking into account a regions natural pest control index. NMKT indicates that the income calculated excludes the effect of market module.
Income Diff (perc) NMKT	Income difference between baseline and NPC scenario.
SI_Fig_1 and SI_Fig_2
Columns name	Explanation
REGION	Regional decomposition of Europe used under FADN. For specific delineation of shapes of regions see: https://webgate.ec.europa.eu/ricaprod/private/images/othermaps/fadnrica_eu27_2011_2013_a4.pdf
LF-NPC	LF-NPC score obtained from zonal statistics.
SI_Fig_3
Columns name	Explanation
Confidence	The confidence level (1-α) expressed as percentage, where α represents the p-value.
Share	Share (%) of significant variables with respect to the organic covariate capturing the difference in yield due to pesticides use.
SI_Fig_4
Columns name	Explanation
REGION	Regional decomposition of Europe used under FADN. For specific delineation of shapes of regions see: https://webgate.ec.europa.eu/ricaprod/private/images/othermaps/fadnrica_eu27_2011_2013_a4.pdf
crop-specific NPC	Median crop-specific natural pest control of a region normalized by it's biogeographic region.
yield gap %	Yield gap estimated based on farm-level data collected by FADN. Yield gap represents the gap between organic and conventional farming attributed to differences in pesticides use. Expressed in %.
crop	Crop type - see crop translation README-sheet cell E1 (to the right).
code	Biogeographic region. For more information on biogeographical regions, see: https://www.eea.europa.eu/data-and-maps/figures/biogeographical-regions-in-europe-2
sum_nobs	Number of observations used.
sum_nobs_organic	Number of organic observation used.
SI_Fig_5 and SI_Fig_6
Columns name	Explanation
CROP	Crop type - see crop translation README-sheet cell E1 (to the right).
Error	Error associated to a specific model for a specific region and crop.
SI_Fig_7
see Fig_3 as identical

## Sheet: Fig_1
REGION	SPEC	crop	avg_estimate	median_estimate	sum_nobs	sum_nobs_organic	num_gap_estimates
10	ALL	CPEA	-29.8564	-29.8564	111	17	1
10	ALL	COAT	-20.0533	-20.0533	319	23	1
10	ALL	CRYE	-41.9232	-41.9232	1156	17	1
10	ALL	CBRL	-41.6866	-41.6866	2078	18	1
100	ALL	COAT	-14.0742	-14.0742	304	19	1
112	TF8	CPEA	-11.9287	-11.9287	138	19	1
112	ALL	CPOT	-20.277	-20.277	229	28	1
112	ALL	CSNFL	-21.348	-21.348	308	16	1
112	TF8	COAT	-14.2332	-14.2332	385	65	2
112	ALL	CMZ	-4.62876	-4.62876	396	23	1
112	TF8	CWHTC	-30.4301	-30.4301	586	18	1
112	ALL	CFODMZ	-9.76387	-9.76387	1140	48	1
112	TF8	CRYE	-29.0636	-26.5861	1170	97	3
112	ALL	CBRL	-35.4992	-35.4992	1188	32	1
113	TF8	CRYE	-17.8336	-17.8336	234	17	1
113	ALL	COAT	-4.71543	-4.71543	339	46	1
113	ALL	CBRL	-30.6861	-30.6861	1464	40	1
113	ALL	CWHTC	-29.6932	-29.6932	1725	46	1
114	TF8	CRYE	-35.5915	-35.5915	259	29	1
114	TF8	CPEA	-13.81	-13.81	437	38	2
114	TF8	COAT	-45.3024	-21.6247	466	73	3
114	ALL	CPOT	-0.48731	-0.48731	480	44	1
114	TF8	CWHTC	-18.595	-34.986	1347	65	3
114	ALL	CBRL	-28.0331	-28.0331	1947	37	1
115	TF8	COAT	-3.47137	-3.47137	265	36	1
115	TF8	CRYE	-34.9581	-34.9581	358	42	1
115	ALL	CPEA	-3.61404	-3.61404	493	19	1
115	TF8	CWHTC	-40.6331	-40.6331	1087	30	1
115	ALL	CBRL	-31.4321	-31.4321	1589	22	1
116	TF8	CPEA	-6.90733	-6.90733	255	19	1
116	ALL	CRYE	-29.4925	-29.4925	358	44	1
116	ALL	COAT	-21.2717	-21.2717	363	38	1
116	TF8	CWHTC	-29.6414	-29.6414	601	19	1
116	ALL	CBRL	-32.4107	-32.4107	1451	38	1
121	TF8	CPEA	-26.1936	-26.1936	571	27	1
121	TF8	CMZ	-27.9874	-27.9874	589	16	1
136	ALL	CBRL	-36.8175	-36.8175	1362	21	1
136	ALL	CWHTC	-37.742	-37.742	1466	24	1
151	ALL	CBRL	-32.3806	-32.3806	1482	19	1
151	ALL	CWHTC	-37.2	-37.2	1631	28	1
152	ALL	CWHTC	-25.2419	-25.2419	1067	16	1
162	ALL	CSNFL	9.29485	9.29485	399	17	1
162	ALL	CMZ	-22.0515	-22.0515	1197	23	1
163	ALL	CMZ	-7.67146	-7.67146	1805	17	1
163	ALL	CWHTC	-34.0757	-34.0757	2626	27	1
164	ALL	CMZ	-20.1817	-20.1817	1435	22	1
182	ALL	CWHTC	-33.8179	-33.8179	1123	23	1
182	ALL	CMZ	-8.42576	-8.42576	2046	18	1
183	TF8	CSOYA	-6.98903	-6.98903	304	16	1
183	TF8	CBRL	-17.2194	-17.2194	732	34	1
183	TF8	CWHTC	-41.8741	-41.8741	996	16	1
183	ALL	CSNFL	-24.3115	-24.3115	1452	16	1
192	ALL	COAT	6.45262	6.45262	173	25	1
192	TF8	CBRL	-7.27801	-7.27801	246	17	1
192	TF8	CWHTC	-17.8388	-17.8388	261	19	1
192	ALL	CMZ	-22.5846	-22.5846	1321	26	1
201	ALL	CBRL	-7.47572	-7.47572	286	16	1
203	ALL	CPOT	-18.9628	-18.9628	116	26	1
203	ALL	CWHTC	-4.6994	-4.6994	209	23	1
222	ALL	CBRL	-0.94219	-0.94219	698	25	1
222	ALL	CWHTC	-19.4501	-19.4501	1725	31	1
222	ALL	CMZ	6.62184	6.62184	2208	23	1
243	TF8	CWHTC	-17.208	-17.208	955	18	1
243	TF8	CMZ	-16.6695	-16.6695	1368	16	1
243	ALL	CSOYA	-4.37695	-4.37695	1625	19	1
260	TF8	CLEG	9.58771	9.58771	379	27	1
260	ALL	CBRL	-1.66362	-1.66362	719	57	1
260	ALL	CWHTD	-9.10655	-9.10655	872	29	1
260	TF8	CMZ	-3.66039	-3.66039	955	16	1
260	TF8	CWHTC	-2.64969	-2.64969	1492	43	1
270	TF8	CPEA	-8.05907	-8.05907	254	29	1
270	TF8	CWHTC	-10.2535	-10.2535	343	24	1
270	TF8	CSNFL	-9.3863	-9.3863	348	16	1
270	TF8	CLEG	-17.4917	-6.20852	380	92	3
270	ALL	CMZ	5.19351	5.19351	397	17	1
270	TF8	COAT	0.230713	-3.13728	554	81	3
270	TF8	CBRL	-0.809929	1.09553	693	100	3
270	TF8	CWHTD	-7.85896	-7.85896	799	71	1
281	TF8	COAT	-12.1773	-12.1773	65	23	1
281	ALL	CWHTC	-7.83141	-7.83141	356	48	1
281	ALL	CMZ	-4.14594	-4.14594	376	20	1
281	TF8	CLEG	-4.47652	-0.16878	468	73	3
281	TF8	CPEA	5.60188	4.72923	482	62	3
281	TF8	CBRL	-7.27482	-7.49398	777	92	3
281	TF8	CSNFL	-6.06593	-6.06593	792	25	1
281	TF8	CWHTD	-8.43303	-10.0963	1696	98	3
282	ALL	COAT	-12.3547	-12.3547	161	16	1
282	ALL	CLEG	-10.9764	-10.9764	425	41	1
282	TF8	CWHTD	-3.88409	-3.88409	595	29	1
282	TF8	CPEA	-12.1832	-12.1832	623	28	1
282	TF8	CBRL	-8.35249	-8.35249	685	26	1
282	TF8	CSNFL	7.05453	7.05453	765	30	1
282	TF8	CWHTC	-10.0732	-10.0732	1159	27	1
291	TF8	COAT	-2.22544	-2.22544	72	16	1
291	ALL	CPEA	5.03557	5.03557	122	22	1
291	TF8	CBRL	-8.78931	-8.78931	211	42	1
291	ALL	CWHTC	-20.2917	-20.2917	391	24	1
291	ALL	CMZ	-20.4084	-20.4084	399	17	1
291	TF8	CWHTD	-5.36175	-5.36175	531	53	2
292	ALL	CWHTC	-1.184	-1.184	366	19	1
292	ALL	CLEG	-11.8784	-11.8784	547	26	1
292	ALL	CWHTD	-22.1342	-22.1342	1000	20	1
30	TF8	CMZ	-26.3969	-26.3969	196	19	1
30	TF8	COAT	-27.9763	-27.9763	240	47	1
30	TF8	CPOT	-42.144	-42.144	1301	80	2
30	TF8	CBRL	-32.0924	-32.0924	2904	46	2
30	ALL	CFODMZ	-28.6199	-28.6199	6752	32	1
301	TF8	CPEA	-14.2149	-14.2149	219	19	1
301	TF8	CWHTD	-8.84214	-8.84214	776	29	1
301	ALL	COAT	-9.00006	-9.00006	789	20	1
301	ALL	CBRL	12.6525	12.6525	931	31	1
302	TF8	CLEG	-2.19289	-2.19289	134	16	1
302	ALL	CBRL	-9.36491	-9.36491	447	18	1
302	TF8	CWHTD	-12.7538	-12.7538	532	16	1
303	ALL	CMZ	2.65695	2.65695	71	20	1
303	TF8	CBRL	-2.3619	-2.3619	74	19	1
303	TF8	CPEA	-12.6104	-12.6104	83	21	1
303	TF8	COAT	-2.02797	-2.02797	121	37	1
303	TF8	CWHTD	2.50712	2.50712	419	64	2
311	TF8	CBRL	10.8759	10.8759	169	17	1
311	TF8	CPEA	-6.223	-6.223	287	37	1
311	ALL	COAT	0.972535	0.972535	408	46	1
311	TF8	CWHTD	-14.7599	-15.5091	1477	159	3
312	TF8	CPEA	-3.69795	-3.69795	262	46	1
312	ALL	CLEG	-13.0881	-13.0881	265	20	1
312	TF8	COAT	-6.81054	-6.81054	333	21	1
312	TF8	CBRL	8.94972	8.94972	527	53	2
312	TF8	CWHTD	-1.59007	1.20311	1287	205	4
320	TF8	COAT	0.840258	0.840258	137	46	1
320	TF8	CBRL	-4.05741	-4.05741	260	82	1
320	TF8	CLEG	-4.36948	-4.36948	541	106	2
320	TF8	CWHTD	-5.94528	-5.68959	1168	190	3
330	TF8	COAT	-3.071	-3.071	210	26	1
330	ALL	CLEG	-2.50407	-2.50407	220	23	1
330	TF8	CBRL	2.27372	2.27372	260	29	1
330	ALL	CPEA	-13.8199	-13.8199	300	17	1
330	ALL	CWHTD	8.81615	8.81615	696	20	1
343	ALL	COAT	-3.06312	-3.06312	294	35	1
343	TF8	CWHTC	-12.7629	-12.7629	903	60	1
343	ALL	CSUGBT	-0.00508552	-0.00508552	1338	18	1
360	ALL	CBRL	-29.7845	-29.7845	847	44	1
360	TF8	CWHTC	-37.3911	-37.3911	1299	51	1
360	TF8	CPOT	-28.4812	-28.4812	1332	68	1
360	ALL	CFODMZ	-14.0817	-14.0817	2433	47	1
370	TF8	CPEA	-29.7828	-29.7828	299	103	2
370	TF8	COAT	-20.6816	-20.8191	1086	202	3
370	TF8	CRYE	-27.7651	-27.2441	1513	186	3
370	ALL	CFODMZ	-22.5252	-22.5252	3468	222	1
370	TF8	CWHTC	-41.295	-41.9903	4484	159	3
370	TF8	CBRL	-24.9776	-23.3752	5232	214	3
380	ALL	COAT	-39.9336	-39.9336	289	29	1
450	TF8	CRYE	-18.5557	-18.5557	218	24	1
450	ALL	COAT	-12.464	-12.464	370	21	1
450	TF8	CLEG	-14.3864	-14.3864	1263	58	1
450	TF8	CBRL	-14.798	-14.798	1487	35	1
450	TF8	CSNFL	7.49677	7.49677	2861	25	1
450	TF8	CWHTC	-20.5643	-20.5643	3189	53	1
450	TF8	CMZ	-9.80229	-9.80229	3286	28	1
450	TF8	CWHTD	-19.1985	-19.1985	3801	60	1
460	ALL	CMZ	4.73588	4.73588	1232	19	1
470	ALL	CWHTC	4.9088	4.9088	660	21	1
470	TF8	CBRL	-10.0119	-10.0119	871	32	2
470	TF8	CWHTD	-18.6037	-18.6037	1507	19	1
480	TF8	CLEG	-10.1663	-10.1663	118	17	1
480	TF8	CMZ	-4.04432	-4.04432	126	22	1
480	TF8	COAT	-6.4543	-6.4543	440	49	1
480	ALL	CBRL	-14.3977	-14.3977	795	28	1
480	TF8	CWHTD	1.44252	1.44252	817	21	1
50	TF8	COAT	-20.7566	-20.7566	145	17	1
50	TF8	CRYE	-41.2964	-41.2964	277	43	1
50	TF8	CPOT	-20.2136	-20.2136	295	38	1
50	ALL	CMZ	-27.4156	-27.4156	1115	17	1
50	TF8	CWHTC	-41.1033	-41.1033	1264	43	1
50	TF8	CBRL	-39.7654	-39.7654	1342	21	1
50	ALL	CFODMZ	0.560494	0.560494	5312	52	1
530	TF8	CPEA	-1.75245	-1.75245	264	24	1
530	TF8	CWHTD	-3.37158	-3.37158	358	39	1
530	TF8	CWHTC	-18.5252	-18.5252	1007	37	1
530	ALL	CMZ	2.68007	2.68007	1294	18	1
530	TF8	CBRL	-10.3413	-10.3413	1825	47	1
535	ALL	CLEG	-24.9441	-24.9441	453	20	1
535	ALL	CMZ	2.56619	2.56619	998	20	1
535	ALL	CWHTC	-34.081	-34.081	1356	25	1
535	ALL	CBRL	-13.2862	-13.2862	1712	43	1
540	ALL	CPEA	-19.849	-19.849	150	37	1
540	ALL	CWHTC	-20.337	-20.337	215	32	1
540	TF8	COAT	-18.7773	-18.7773	249	60	2
540	TF8	CBRL	-12.9703	-12.9703	289	53	2
555	TF8	CWHTC	-16.5951	-16.5951	632	36	1
555	TF8	CSNFL	-8.63915	-8.63915	648	54	1
555	TF8	CBRL	-17.873	-17.873	2179	96	1
575	TF8	COAT	-7.6805	-7.23053	551	183	4
575	TF8	CWHTC	5.1995	5.1995	607	73	2
575	TF8	CBRL	0.238715	-1.47406	701	221	4
575	ALL	CWHTD	-4.31308	-4.31308	1092	28	1
60	TF8	CPOT	-36.7025	-36.7025	137	19	1
60	TF8	CPEA	-42.3179	-42.3179	290	54	2
60	TF8	COAT	-30.083	-36.1997	729	87	3
60	TF8	CBRL	-23.5635	-23.5635	1197	51	2
60	ALL	CFODMZ	-10.4562	-10.4562	2125	47	1
60	TF8	CWHTC	-36.6088	-33.8657	2390	84	3
615	TF8	CRYE	-19.595	-19.595	1008	22	1
615	TF8	CPOT	10.0989	10.0989	2013	46	2
615	ALL	CFODMZ	-6.50192	-6.50192	2688	23	1
650	ALL	CPOT	-26.2349	-26.2349	544	17	1
660	TF8	CWHTD	-24.4284	-24.4284	385	21	1
660	TF8	CSNFL	-13.1526	-13.1526	619	53	1
660	TF8	COAT	-20.3214	-18.6746	859	323	3
660	TF8	CPEA	-35.975	-37.3288	948	432	3
660	TF8	CSOYA	-13.4386	-13.4386	1033	192	2
660	TF8	CRYE	-37.0161	-39.2341	1310	470	3
660	TF8	CSUGBT	-14.5861	-14.5861	1496	68	1
660	TF8	CPOT	-24.2447	-18.1774	1507	382	3
660	ALL	CRAPE	-34.868	-34.868	1752	20	1
660	TF8	CMZ	-31.926	-31.926	2716	306	2
660	TF8	CBRL	-28.437	-28.6519	3346	340	3
660	TF8	CWHTC	-22.0601	-28.4898	4016	607	4
670	TF8	CRYE	-35.4471	-35.4471	246	44	1
670	TF8	CPEA	13.5048	13.5048	248	54	1
670	TF8	CRAPE	-30.44	-30.44	499	19	1
670	TF8	CBRL	-35.1698	-35.1698	869	26	1
670	TF8	COAT	-29.705	-34.6925	902	134	3
670	TF8	CWHTC	52.5752	-35.0322	1017	86	3
680	ALL	CPEA	-1.98773	-1.98773	36	16	1
680	TF8	CRAPE	-30.973	-30.973	42	23	1
680	TF8	COAT	-19.2586	-19.2586	232	69	2
680	ALL	CBRL	-27.5744	-27.5744	668	28	1
690	ALL	CPEA	-27.9324	-27.9324	72	28	1
690	TF8	CBRL	-32.569	-32.569	126	18	1
690	ALL	CRAPE	-31.2851	-31.2851	209	22	1
690	ALL	CWHTC	-39.084	-39.084	276	17	1
690	TF8	COAT	-32.7725	-32.7725	316	46	2
70	TF8	COAT	-31.7252	-31.7252	196	29	1
70	ALL	CPEA	-9.21803	-9.21803	356	44	1
70	TF8	CBRL	-27.7903	-27.7903	640	24	1
70	ALL	CFODMZ	6.17246	6.17246	1288	19	1
70	TF8	CWHTC	-28.9324	-27.6306	2198	91	3
700	TF8	COAT	-26.6887	-26.6887	86	39	1
700	TF8	CBRL	-20.3554	-20.3554	116	26	1
710	ALL	CLEG	4.01214	4.01214	157	49	1
710	TF8	CRYE	-14.2081	-14.2081	475	63	2
710	TF8	CPEA	-5.23035	-12.1645	522	151	3
710	TF8	CRAPE	-31.6342	-35.0425	938	65	3
710	TF8	COAT	-21.062	-26.0004	1358	268	3
710	TF8	CWHTC	-21.6209	-21.863	1809	237	3
710	TF8	CBRL	-20.3247	-21.6937	1863	158	3
720	ALL	CLEG	-11.1972	-11.1972	60	19	1
720	TF8	CWHTC	-18.7615	-18.7615	185	30	1
720	TF8	COAT	-16.2195	-16.2195	210	44	1
720	TF8	CBRL	-34.3194	-34.3194	291	37	1
720	ALL	CRYE	-14.7802	-14.7802	415	34	1
730	ALL	CLEG	-1.01041	-1.01041	78	19	1
730	ALL	CWHTC	-2.62661	-2.62661	87	17	1
730	TF8	CBRL	9.1599	9.1599	127	39	1
730	ALL	CPOT	-12.8979	-12.8979	128	25	1
745	ALL	CWHTD	-30.0539	-30.0539	98	20	1
745	TF8	CRYE	-13.7517	-13.7517	543	28	1
745	ALL	CPEA	-26.3182	-26.3182	1122	40	1
745	TF8	CLEG	-5.98435	-5.98435	1255	197	2
745	TF8	CPOT	-30.9492	-39.6234	1841	104	3
745	TF8	COAT	-12.7183	-11.9236	2285	245	3
745	ALL	CFODMZ	-8.15843	-8.15843	3421	31	1
745	ALL	CRAPE	3.38499	3.38499	5345	21	1
745	TF8	CBRL	-10.2923	-2.08404	5592	171	3
745	TF8	CWHTC	-20.8475	-15.4382	6440	294	3
755	TF8	CRYE	-21.8947	-21.8947	368	50	2
755	TF8	CPEA	-0.00358539	-0.00358539	723	42	2
755	TF8	COAT	-16.3609	-17.0408	976	182	3
755	TF8	CPOT	-4.71708	-14.8336	1202	195	3
755	ALL	CRAPE	-27.1274	-27.1274	1663	26	1
755	TF8	CBRL	-27.3867	-25.8757	1870	102	3
755	TF8	CWHTC	-26.2335	-24.6018	1928	104	3
767	ALL	CLEG	-12.5288	-12.5288	1191	19	1
767	ALL	CWHTC	-9.63072	-9.63072	2981	17	1
770	TF8	CPEA	-9.73577	-9.73577	669	82	2
770	TF8	CRYE	4.15859	3.11511	875	171	3
770	TF8	CRAPE	-4.05885	-4.05885	1258	16	1
770	TF8	COAT	-6.84816	-5.45312	1774	430	3
770	TF8	CPOT	15.4941	11.7366	2019	456	3
770	TF8	CBRL	-14.9068	-16.5635	2343	223	3
770	TF8	CWHTC	-13.5879	-12.8099	3354	286	3
775	TF8	CRYE	-19.1719	-19.1719	798	141	2
775	TF8	COAT	-15.1929	-15.876	1482	209	3
775	TF8	CPOT	-8.42172	-8.42172	1574	104	2
775	TF8	CPEA	-18.0655	-18.0655	2114	147	2
775	ALL	CRAPE	-22.3346	-22.3346	2700	17	1
775	TF8	CBRL	-22.8404	-24.1147	3553	135	3
775	TF8	CWHTC	-23.3505	-27.6901	4921	215	3
785	TF8	CLEG	-29.9534	-29.9534	137	29	1
785	TF8	COAT	-23.512	-22.5416	2772	137	3
785	TF8	CPEA	-20.1409	-20.1409	2781	68	2
785	TF8	CRYE	-20.2192	-24.7006	3809	159	3
785	TF8	CPOT	-18.7423	-19.6457	4488	215	3
785	ALL	CRAPE	-18.7296	-18.7296	4984	21	1
785	TF8	CBRL	-16.9751	-17.1271	5011	77	3
785	TF8	CWHTC	-19.7443	-20.6866	7261	119	3
790	ALL	CPEA	-6.42726	-6.42726	3829	35	1
790	TF8	COAT	-19.2918	-21.5527	4247	97	3
790	TF8	CRYE	-22.2621	-22.2621	7862	77	2
790	TF8	CPOT	-22.0631	-24.8203	9301	121	3
790	TF8	CBRL	-25.4785	-25.4785	10015	19	1
790	TF8	CWHTC	-26.734	-26.3463	20222	83	3
795	ALL	CLEG	-13.8394	-13.8394	87	16	1
795	TF8	CPEA	-15.5094	-15.5094	3066	169	2
795	TF8	COAT	-20.9553	-19.538	4774	270	3
795	TF8	CRYE	-18.6698	-18.83	5902	373	3
795	TF8	CBRL	-17.8863	-17.8863	7856	69	2
795	TF8	CPOT	-16.7944	-12.9057	9817	334	3
795	TF8	CWHTC	-20.0987	-20.0987	11449	150	2
80	TF8	CRYE	-5.64312	-5.64312	85	21	1
80	TF8	CPEA	0.232771	0.232771	155	24	1
80	TF8	CPOT	-17.533	-17.533	563	64	2
80	TF8	CFODMZ	10.669	10.669	733	23	1
80	TF8	COAT	-27.9278	-27.9278	802	53	2
80	TF8	CBRL	-25.075	-25.075	1149	35	1
80	TF8	CWHTC	-28.6732	-33.3399	3229	134	3
800	TF8	CRYE	-9.15691	-9.15691	1353	143	2
800	TF8	CPEA	-13.8976	-13.8976	1597	70	2
800	TF8	COAT	-11.2588	-9.77648	2370	143	3
800	TF8	CBRL	-9.69644	-9.69644	4018	112	2
800	TF8	CPOT	-16.4125	-16.9202	4579	206	3
800	TF8	CWHTC	-14.4512	-17.1386	6049	213	3
810	TF8	CRYE	-5.79517	-5.79517	177	44	2
810	ALL	CPEA	-32.2917	-32.2917	201	20	1
810	TF8	CLEG	-9.85987	-9.85987	500	75	2
810	TF8	CSNFL	1.02929	1.02929	1095	24	1
810	ALL	CFODMZ	-29.2754	-29.2754	1512	26	1
810	TF8	CMZ	-4.2439	-4.2439	1536	25	1
810	TF8	CBRL	-20.5874	-19.9577	2305	70	3
810	TF8	CWHTC	-19.154	-23.4736	2751	126	3
820	TF8	CLEG	-13.1299	-13.1299	406	96	2
820	ALL	CFODMZ	-19.8958	-19.8958	1709	16	1
820	TF8	CBRL	-30.9987	-31.1195	1854	131	3
820	TF8	CWHTC	-20.5629	-20.7965	1949	189	3
820	TF8	CMZ	-22.5696	-18.7858	1997	107	3
820	TF8	CPOT	-0.870915	1.86682	2742	676	4
840	ALL	CPOT	-9.22843	-9.22843	951	18	1
840	TF8	CWHTC	-7.62283	-7.62283	2169	16	1
840	TF8	CMZ	-19.7857	-19.7857	2651	16	1
846	TF8	CWHTC	5.32456	5.32456	542	29	1
846	TF8	CMZ	-1.26102	-1.26102	745	44	1
862	TF8	COAT	-23.687	-23.687	276	21	1
862	ALL	CBRL	-5.8118	-5.8118	2002	16	1
862	ALL	CMZ	-22.3366	-22.3366	3920	31	1
90	TF8	CSOYA	-7.15463	-7.15463	70	16	1
90	TF8	CPEA	-10.4084	-10.4084	717	193	2
90	TF8	COAT	-19.1586	-25.4669	801	176	3
90	TF8	CPOT	-27.6339	-27.6339	990	129	2
90	TF8	CRYE	-36.2011	-34.0714	1042	238	3
90	TF8	CMZ	-33.3355	-33.3355	1059	40	2
90	TF8	CSUGBT	-21.6168	-21.6168	1135	22	1
90	TF8	CFODMZ	-17.0552	-17.0552	1487	22	1
90	TF8	CBRL	-28.4866	-31.2244	4148	177	3
90	TF8	CWHTC	-39.5847	-39.0305	5025	311	3
cluster1	TF8	CPEA	-34.5993	-34.5993	679	116	2
cluster1	TF8	COAT	-27.3612	-32.6293	1578	162	3
cluster1	TF8	CPOT	-27.6887	-27.6887	1608	102	2
cluster1	TF8	CRYE	-38.7673	-40.5292	1637	166	3
cluster1	TF8	CFODMZ	-32.1791	-32.1791	2157	22	1
cluster1	TF8	CBRL	-28.0792	-33.8269	7140	138	3
cluster1	TF8	CWHTC	-34.776	-34.1424	8449	247	3
cluster10	TF8	CRYE	-19.5904	-19.5904	1016	22	1
cluster10	TF8	CPOT	10.0794	10.0794	2100	46	2
cluster11	TF8	CSNFL	-9.76536	-9.76536	6125	23	1
cluster11	TF8	CWHTC	-18.5323	-18.5323	8604	27	1
cluster11	TF8	CMZ	-16.554	-16.554	8810	27	1
cluster12	TF8	COAT	-3.23942	3.61586	925	195	4
cluster12	TF8	CWHTC	-2.34038	-2.34038	1282	109	2
cluster12	TF8	CSNFL	-4.32143	-4.32143	1582	56	1
cluster12	TF8	CBRL	-1.69037	-1.62312	3706	331	4
cluster13	TF8	CSOYA	-5.07422	-5.07422	320	16	1
cluster13	TF8	CBRL	-13.5133	-13.5133	862	42	1
cluster13	TF8	CWHTC	-41.5051	-41.5051	1073	18	1
cluster14	TF8	CLEG	0.231614	0.231614	59	22	1
cluster14	TF8	CPOT	-31.7269	-31.7269	559	22	1
cluster14	TF8	CMZ	-36.0219	-36.0219	1265	21	1
cluster14	TF8	CPEA	-36.5176	-36.5176	1508	38	1
cluster14	TF8	CBRL	-40.3784	-40.3784	2411	17	1
cluster16	TF8	CPEA	-15.7476	-15.7476	560	33	1
cluster16	TF8	COAT	-9.01467	-9.01467	657	71	2
cluster16	TF8	CRYE	-36.2902	-36.2902	1000	80	2
cluster16	TF8	CBRL	-25.9982	-25.9982	1424	23	1
cluster16	TF8	CWHTC	-36.6324	-36.6324	1688	49	1
cluster17	TF8	COAT	-3.071	-3.071	210	26	1
cluster17	TF8	CBRL	2.27372	2.27372	260	29	1
cluster18	TF8	CRYE	-16.2318	-19.8701	547	61	3
cluster18	TF8	CLEG	-8.50063	-8.50063	866	83	2
cluster18	TF8	COAT	4.36885	7.81188	1096	101	3
cluster18	TF8	CSNFL	-6.2793	-6.2793	3102	35	1
cluster18	TF8	CBRL	-19.6052	-19.0976	3719	76	3
cluster18	TF8	CMZ	0.616572	0.616572	3844	29	1
cluster18	TF8	CWHTC	-19.6555	-20.1669	5271	141	3
cluster19	TF8	CWHTD	-2.27193	-2.27193	109	16	1
cluster19	TF8	CPEA	-11.3971	-11.3971	1005	229	2
cluster19	TF8	CRYE	-30.9601	-30.9105	1335	286	3
cluster19	TF8	CSUGBT	-23.8516	-23.8516	1624	23	1
cluster19	TF8	CPOT	-27.5774	-30.9583	1703	218	3
cluster19	TF8	COAT	-21.2609	-25.934	1830	241	3
cluster19	TF8	CMZ	-29.5471	-29.5471	1995	48	2
cluster19	TF8	CFODMZ	-5.36357	-5.36357	2220	45	1
cluster19	TF8	CBRL	-27.2851	-29.3915	6928	220	3
cluster19	TF8	CWHTC	-36.3325	-37.5902	8254	445	3
cluster2	TF8	CPEA	-39.4903	-39.4903	124	43	2
cluster2	TF8	CRAPE	-32.7572	-32.7572	191	28	1
cluster2	TF8	CRYE	-1.97079	-1.97079	205	56	2
cluster2	TF8	CWHTC	-30.8553	-30.8553	468	67	2
cluster2	TF8	COAT	-21.7422	-21.7422	784	200	2
cluster2	TF8	CBRL	-28.0535	-28.0535	1073	140	2
cluster22	TF8	COAT	-0.468132	-0.468132	141	39	1
cluster22	TF8	CLEG	-6.52445	-6.52445	144	19	1
cluster22	TF8	CBRL	-1.84173	-1.84173	308	39	2
cluster22	TF8	CPEA	4.88657	4.88657	312	40	2
cluster22	TF8	CWHTD	0.491242	0.491242	971	83	2
cluster23	TF8	CLEG	8.28418	8.28418	192	59	2
cluster23	TF8	CRYE	-3.61975	-8.7991	1659	317	3
cluster23	TF8	CPEA	4.0131	1.33602	1794	237	3
cluster23	TF8	CRAPE	-26.8	-26.8	3489	65	2
cluster23	TF8	CPOT	6.83413	5.45039	3611	691	3
cluster23	TF8	COAT	-13.493	-15.6833	4029	796	3
cluster23	TF8	CBRL	-22.4463	-21.1366	5765	396	3
cluster23	TF8	CWHTC	-19.4045	-16.6483	6481	489	3
cluster25	TF8	CLEG	-10.1663	-10.1663	118	17	1
cluster25	TF8	CMZ	-4.04432	-4.04432	126	22	1
cluster25	TF8	COAT	-6.4543	-6.4543	440	49	1
cluster25	TF8	CWHTD	1.44252	1.44252	817	21	1
cluster28	TF8	CPOT	8.07418	8.07418	636	18	1
cluster28	TF8	COAT	-1.53265	0.382321	799	98	3
cluster28	TF8	CMZ	-3.35787	-3.35787	911	19	1
cluster28	TF8	CPEA	-6.61096	-6.61096	1070	63	1
cluster28	TF8	CSNFL	0.224878	0.224878	1147	46	1
cluster28	TF8	CLEG	-7.90447	-13.0124	1161	140	3
cluster28	TF8	CWHTC	-12.7483	-12.7483	1853	77	2
cluster28	TF8	CWHTD	-3.78288	-3.78288	2241	129	2
cluster28	TF8	CBRL	5.91323	-0.918322	2362	178	4
cluster3	TF8	COAT	-7.89546	-7.89546	137	39	1
cluster3	TF8	CWHTC	-8.27512	-8.27512	473	40	2
cluster3	TF8	CPEA	9.82512	8.69289	588	81	3
cluster3	TF8	CLEG	-1.87621	-1.32243	819	128	3
cluster3	TF8	CSNFL	-2.21459	-2.21459	843	26	1
cluster3	TF8	CBRL	-9.23438	-6.60634	1205	146	3
cluster3	TF8	CWHTD	-9.74018	-9.4076	2249	156	3
cluster30	TF8	CWHTC	-10.6073	-10.6073	82	18	1
cluster30	TF8	CPEA	-2.46485	-2.48723	684	127	3
cluster30	TF8	COAT	-8.10836	-8.15604	825	70	3
cluster30	TF8	CBRL	-3.49774	-3.29094	922	118	4
cluster30	TF8	CWHTD	-5.76468	-6.122	2833	368	4
cluster31	TF8	CFODMZ	-20.761	-20.761	126	18	1
cluster31	TF8	CLEG	-40.2889	-40.2889	240	45	1
cluster31	TF8	CMZ	10.1872	10.1872	4275	17	1
cluster31	TF8	CPEA	-17.9603	-17.9603	6753	165	2
cluster31	TF8	COAT	-20.8695	-22.2538	7917	387	3
cluster31	TF8	CRAPE	-22.9674	-22.9674	11913	24	1
cluster31	TF8	CRYE	-24.4704	-26.8203	13690	395	3
cluster31	TF8	CPOT	-20.499	-19.9231	14337	377	3
cluster31	TF8	CBRL	-22.6068	-21.8773	23191	163	3
cluster31	TF8	CWHTC	-26.3287	-26.4343	29957	302	3
cluster32	TF8	COAT	0.840258	0.840258	137	46	1
cluster32	TF8	CBRL	-4.05741	-4.05741	260	82	1
cluster32	TF8	CLEG	-4.36948	-4.36948	541	106	2
cluster32	TF8	CWHTD	-5.94528	-5.68959	1168	190	3
cluster33	TF8	CWHTC	4.2615	4.2615	583	29	1
cluster33	TF8	CMZ	0.40194	0.40194	793	44	1
cluster34	TF8	CRYE	-18.8476	-18.8476	222	24	1
cluster34	TF8	CLEG	-13.4203	-13.4203	1609	60	1
cluster34	TF8	CBRL	-7.73782	-7.73782	2772	82	2
cluster34	TF8	CSNFL	5.26386	5.26386	2947	27	1
cluster34	TF8	CWHTC	-16.1884	-16.1884	3658	66	1
cluster34	TF8	CMZ	-10.913	-10.913	4221	34	1
cluster34	TF8	CWHTD	-19.1003	-19.1003	5308	79	1
cluster35	TF8	CPEA	-8.26678	-15.0392	831	264	3
cluster35	TF8	CPOT	72.1319	-41.5306	1275	118	3
cluster35	TF8	CRYE	-22.2779	-20.8778	2109	261	3
cluster35	TF8	COAT	-17.5565	-19.5598	2444	470	3
cluster35	TF8	CRAPE	-33.8104	-34.2753	3506	86	3
cluster35	TF8	CWHTC	-29.9943	-33.3475	6293	396	3
cluster35	TF8	CBRL	-24.3299	-22.6054	7095	372	3
cluster37	TF8	CMZ	-26.3969	-26.3969	196	19	1
cluster37	TF8	COAT	-27.9763	-27.9763	240	47	1
cluster37	TF8	CPOT	-42.144	-42.144	1301	80	2
cluster37	TF8	CBRL	-32.0924	-32.0924	2904	46	2
cluster38	TF8	COAT	-34.5037	-34.5037	103	21	1
cluster38	TF8	CBRL	-40.6071	-40.6071	1117	19	1
cluster38	TF8	CPOT	-27.577	-27.577	1703	69	1
cluster38	TF8	CWHTC	-38.8954	-38.8954	2166	58	1
cluster4	TF8	CWHTD	-10.5614	-10.5614	510	40	1
cluster4	TF8	CPEA	-4.3055	-4.3055	1539	29	1
cluster4	TF8	CWHTC	-11.8298	-11.8298	4252	51	1
cluster4	TF8	CBRL	-9.3546	-9.3546	5755	65	1
cluster40	TF8	COAT	10.8507	10.8507	213	70	2
cluster40	TF8	CLEG	-13.1299	-13.1299	406	96	2
cluster40	TF8	CBRL	-30.9987	-31.1195	1854	131	3
cluster40	TF8	CWHTC	-20.5629	-20.7965	1949	189	3
cluster40	TF8	CMZ	-22.5696	-18.7858	1997	107	3
cluster40	TF8	CPOT	-0.870915	1.86682	2742	676	4
cluster44	TF8	CLEG	0.43968	0.43968	411	17	1
cluster44	TF8	CPEA	-14.3162	-14.3162	4724	239	2
cluster44	TF8	CRYE	-17.4162	-21.2382	7341	520	3
cluster44	TF8	COAT	-17.0968	-14.7158	7997	416	3
cluster44	TF8	CBRL	-13.4884	-14.931	13480	207	3
cluster44	TF8	CPOT	-14.7537	-11.9843	15848	546	3
cluster44	TF8	CWHTC	-17.3169	-16.5384	21460	410	4
cluster45	TF8	CBRL	-7.25549	-7.25549	329	28	1
cluster45	TF8	CLEG	4.76385	4.76385	511	32	1
cluster45	TF8	CWHTD	0.318562	0.318562	871	16	1
cluster45	TF8	CSOYA	-11.8608	-11.8608	1597	22	1
cluster45	TF8	CMZ	-1.98531	-1.98531	3747	60	2
cluster45	TF8	CWHTC	-6.12952	-6.12952	3841	98	2
cluster46	TF8	CBRL	-7.53761	-7.53761	760	18	1
cluster46	TF8	CMZ	-35.479	-35.479	1100	17	1
cluster46	TF8	CWHTC	-24.2125	-26.4771	2426	58	3
cluster47	TF8	CWHTC	-23.3182	-23.3182	371	17	1
cluster49	TF8	CWHTD	-24.4284	-24.4284	385	21	1
cluster49	TF8	CPEA	-35.9084	-37.2635	1002	432	3
cluster49	TF8	CSNFL	-14.0971	-14.0971	1155	58	1
cluster49	TF8	CRYE	-37.1202	-39.2341	1327	471	3
cluster49	TF8	CSUGBT	-14.9224	-14.9224	1631	68	1
cluster49	TF8	COAT	-22.4019	-20.1367	1807	352	3
cluster49	TF8	CPOT	-25.2727	-22.9523	1824	386	3
cluster49	TF8	CSOYA	-7.77398	-7.77398	1935	195	2
cluster49	TF8	CBRL	-30.6799	-30.7265	4816	355	3
cluster49	TF8	CMZ	-31.0855	-28.968	5797	345	3
cluster49	TF8	CWHTC	-22.3622	-28.739	6030	620	4
cluster50	TF8	CPEA	-8.31076	-8.31076	58	21	1
cluster50	TF8	COAT	-11.3792	-11.3792	369	29	1
cluster50	TF8	CBRL	-19.8646	-19.8646	2180	53	2
cluster50	TF8	CWHTC	-20.4454	-20.4454	3569	98	2
cluster7	TF8	CRYE	-17.3376	-17.3376	433	18	1
cluster7	TF8	COAT	5.73618	5.73618	470	40	2
cluster7	TF8	CBRL	-38.2948	-38.2948	1541	16	1
cluster7	TF8	CWHTC	-40.7872	-40.7872	2929	41	2
cluster9	TF8	CPEA	-3.30864	-3.30864	548	22	1
cluster9	TF8	CMZ	-25.5077	-25.5077	813	20	1
cluster9	TF8	CSNFL	5.48179	5.48179	1180	20	1
cluster9	TF8	CBRL	-14.4527	-14.4527	1719	18	1

## Sheet: Fig_2
geo	median_biogeo_norm	estimate	crop	biogeo	nobs	nobs_organic
790	0.311351	-26.3463	CWHTC	Continental	20222	83
795	0.622703	-20.0987	CWHTC	Continental	11449	150
790	0.321788	-25.4785	CBRL	Continental	10015	19
795	0.678445	-12.9057	CPOT	Continental	9817	334
790	0.339223	-24.8203	CPOT	Continental	9301	121
790	0.310636	-22.2621	CRYE	Continental	7862	77
795	0.643575	-17.8863	CBRL	Continental	7856	69
785	0.467027	-20.6866	CWHTC	Continental	7261	119
30	0.679688	-28.6199	CFODMZ	Atlantic	6752	32
745	0.415135	-15.4382	CWHTC	Continental	6440	294
800	0.570811	-17.1386	CWHTC	Continental	6049	213
795	0.621272	-18.83	CRYE	Continental	5902	373
745	0.42905	-2.08404	CBRL	Continental	5592	171
50	1.4514	0.560494	CFODMZ	Continental	5312	52
370	0.42905	-23.3752	CBRL	Continental	5232	214
90	1.03784	-39.0305	CWHTC	Continental	5025	311
785	0.482682	-17.1271	CBRL	Continental	5011	77
775	0.376812	-27.6901	CWHTC	Boreal	4921	215
795	0.778659	-19.538	COAT	Continental	4774	270
800	0.621908	-16.9202	CPOT	Continental	4579	206
785	0.508834	-19.6457	CPOT	Continental	4488	215
370	0.415135	-41.9903	CWHTC	Continental	4484	159
790	0.389329	-21.5527	COAT	Continental	4247	97
90	1.07263	-31.2244	CBRL	Continental	4148	177
800	0.589944	-9.69644	CBRL	Continental	4018	112
660	1.06584	-28.4898	CWHTC	Alpine	4016	607
862	1.19222	-22.3366	CMZ	Continental	3920	31
790	0.311015	-6.42726	CPEA	Continental	3829	35
785	0.465954	-24.7006	CRYE	Continental	3809	159
450	0.133333	-19.1985	CWHTD	Mediterranean	3801	60
775	0.376812	-24.1147	CBRL	Boreal	3553	135
370	0.414687	-22.5252	CFODMZ	Continental	3468	222
745	0.414687	-8.15843	CFODMZ	Continental	3421	31
770	1.04348	-12.8099	CWHTC	Boreal	3354	286
660	1.05603	-28.6519	CBRL	Alpine	3346	340
450	0.139721	-9.80229	CMZ	Mediterranean	3286	28
80	1.24541	-33.3399	CWHTC	Continental	3229	134
450	0.131579	-20.5643	CWHTC	Mediterranean	3189	53
795	0.62203	-15.5094	CPEA	Continental	3066	169
767	0.25	-9.63072	CWHTC	Pannonian	2981	17
30	0.681018	-32.0924	CBRL	Atlantic	2904	46
785	0.466523	-20.1409	CPEA	Continental	2781	68
785	0.583994	-22.5416	COAT	Continental	2772	137
810	0.230453	-23.4736	CWHTC	Alpine	2751	126
820	2.20495	1.86682	CPOT	Continental	2742	676
660	1.05285	-31.926	CMZ	Alpine	2716	306
615	0.978044	-6.50192	CFODMZ	Mediterranean	2688	23
840	0.207343	-19.7857	CMZ	Continental	2651	16
163	0.849609	-34.0757	CWHTC	Atlantic	2626	27
360	0.113281	-14.0817	CFODMZ	Atlantic	2433	47
60	0.83027	-33.8657	CWHTC	Continental	2390	84
800	0.648882	-9.77648	COAT	Continental	2370	143
770	1.04348	-16.5635	CBRL	Boreal	2343	223
810	0.211207	-19.9577	CBRL	Alpine	2305	70
745	0.519106	-11.9236	COAT	Continental	2285	245
222	1.4514	6.62184	CMZ	Continental	2208	23
70	1.03784	-27.6306	CWHTC	Continental	2198	91
555	0.0671785	-17.873	CBRL	Mediterranean	2179	96
840	0.207568	-7.62283	CWHTC	Continental	2169	16
60	0.829374	-10.4562	CFODMZ	Continental	2125	47
775	0.376812	-18.0655	CPEA	Boreal	2114	147
10	0.283757	-41.6866	CBRL	Atlantic	2078	18
182	1.69922	-8.42576	CMZ	Atlantic	2046	18
770	1.04167	11.7366	CPOT	Boreal	2019	456
615	1.72485	10.0989	CPOT	Mediterranean	2013	46
862	1.17989	-5.8118	CBRL	Continental	2002	16
820	2.07343	-18.7858	CMZ	Continental	1997	107
820	2.07568	-20.7965	CWHTC	Continental	1949	189
114	0.321788	-28.0331	CBRL	Continental	1947	37
755	0.811594	-24.6018	CWHTC	Boreal	1928	104
755	0.811594	-25.8757	CBRL	Boreal	1870	102
710	0.666667	-21.6937	CBRL	Boreal	1863	158
820	2.09162	-31.1195	CBRL	Continental	1854	131
745	0.39576	-39.6234	CPOT	Continental	1841	104
530	0	-10.3413	CBRL	Mediterranean	1825	47
710	0.666667	-21.863	CWHTC	Boreal	1809	237
163	0.849609	-7.67146	CMZ	Atlantic	1805	17
770	1.06509	-5.45312	COAT	Boreal	1774	430
113	0.259459	-29.6932	CWHTC	Continental	1725	46
222	1.40108	-19.4501	CWHTC	Continental	1725	31
535	0.940499	-13.2862	CBRL	Mediterranean	1712	43
820	2.07343	-19.8958	CFODMZ	Continental	1709	16
281	1.39312	-10.0963	CWHTD	Continental	1696	98
151	1.66054	-37.2	CWHTC	Continental	1631	28
800	0.570194	-13.8976	CPEA	Continental	1597	70
115	0.107263	-31.4321	CBRL	Continental	1589	22
775	0.386905	-8.42172	CPOT	Boreal	1574	104
810	0.227642	-4.2439	CMZ	Alpine	1536	25
370	0.414181	-27.2441	CRYE	Continental	1513	186
810	0.227642	-29.2754	CFODMZ	Alpine	1512	26
660	1.07177	-18.1774	CPOT	Alpine	1507	382
470	0.0666667	-18.6037	CWHTD	Mediterranean	1507	19
260	2.43892	-2.64969	CWHTC	Continental	1492	43
450	0.134357	-14.798	CBRL	Mediterranean	1487	35
90	1.03672	-17.0552	CFODMZ	Continental	1487	22
775	0.384615	-15.876	COAT	Boreal	1482	209
151	1.7162	-32.3806	CBRL	Continental	1482	19
311	0.733333	-15.5091	CWHTD	Mediterranean	1477	159
136	0.778378	-37.742	CWHTC	Continental	1466	24
113	0.268156	-30.6861	CBRL	Continental	1464	40
116	0.214525	-32.4107	CBRL	Continental	1451	38
164	0.169922	-20.1817	CMZ	Atlantic	1435	22
243	2.28078	-16.6695	CMZ	Continental	1368	16
136	0.804469	-36.8175	CBRL	Continental	1362	21
710	0.680473	-26.0004	COAT	Boreal	1358	268
535	0.921053	-34.081	CWHTC	Mediterranean	1356	25
800	0.517727	-9.15691	CRYE	Continental	1353	143
114	0.311351	-34.986	CWHTC	Continental	1347	65
50	1.50168	-39.7654	CBRL	Continental	1342	21
360	0.115308	-28.4812	CPOT	Atlantic	1332	68
192	1.71058	-22.5846	CMZ	Continental	1321	26
660	0.948905	-39.2341	CRYE	Alpine	1310	470
30	0.691849	-42.144	CPOT	Atlantic	1301	80
360	0.113281	-37.3911	CWHTC	Atlantic	1299	51
530	0	2.68007	CMZ	Mediterranean	1294	18
70	1.03672	6.17246	CFODMZ	Continental	1288	19
312	0.333333	1.20311	CWHTD	Mediterranean	1287	205
50	1.45297	-41.1033	CWHTC	Continental	1264	43
450	0.132325	-14.3864	CLEG	Mediterranean	1263	58
745	0.414687	-5.98435	CLEG	Continental	1255	197
460	1.95609	4.73588	CMZ	Mediterranean	1232	19
755	0.803571	-14.8336	CPOT	Boreal	1202	195
60	0.858101	-23.5635	CBRL	Continental	1197	51
162	0.339844	-22.0515	CMZ	Atlantic	1197	23
767	0.25	-12.5288	CLEG	Pannonian	1191	19
112	0.321788	-35.4992	CBRL	Continental	1188	32
112	0.310636	-26.5861	CRYE	Continental	1170	97
320	0.466667	-5.68959	CWHTD	Mediterranean	1168	190
282	2.30263	-10.0732	CWHTC	Mediterranean	1159	27
10	0.34005	-41.9232	CRYE	Atlantic	1156	17
80	1.28715	-25.075	CBRL	Continental	1149	35
112	0.311015	-9.76387	CFODMZ	Continental	1140	48
182	1.69922	-33.8179	CWHTC	Atlantic	1123	23
745	0.414687	-26.3182	CPEA	Continental	1122	40
50	1.4514	-27.4156	CMZ	Continental	1115	17
575	0.333333	-4.31308	CWHTD	Mediterranean	1092	28
115	0.103784	-40.6331	CWHTC	Continental	1087	30
370	0.519106	-20.8191	COAT	Continental	1086	202
152	0.934054	-25.2419	CWHTC	Continental	1067	16
90	1.03672	-33.3355	CMZ	Continental	1059	40
90	1.03545	-34.0714	CRYE	Continental	1042	238
670	1.07246	-35.0322	CWHTC	Boreal	1017	86
615	0.890323	-19.595	CRYE	Mediterranean	1008	22
530	0	-18.5252	CWHTC	Mediterranean	1007	37
292	2.66667	-22.1342	CWHTD	Mediterranean	1000	20
535	0.978044	2.56619	CMZ	Mediterranean	998	20
183	1.24609	-41.8741	CWHTC	Atlantic	996	16
90	1.0742	-27.6339	CPOT	Continental	990	129
755	0.828402	-17.0408	COAT	Boreal	976	182
243	2.28324	-17.208	CWHTC	Continental	955	18
260	2.43629	-3.66039	CMZ	Continental	955	16
840	0.282686	-9.22843	CPOT	Continental	951	18
660	1.06148	-37.3288	CPEA	Alpine	948	432
301	1.74664	12.6525	CBRL	Mediterranean	931	31
343	2.64649	-12.7629	CWHTC	Continental	903	60
670	1.09467	-34.6925	COAT	Boreal	902	134
770	1.11821	3.11511	CRYE	Boreal	875	171
260	0.928747	-9.10655	CWHTD	Continental	872	29
470	0.0671785	-10.0119	CBRL	Mediterranean	871	32
670	1.07246	-35.1698	CBRL	Boreal	869	26
660	1.08553	-18.6746	COAT	Alpine	859	323
360	0.113503	-29.7845	CBRL	Atlantic	847	44
480	0.6	1.44252	CWHTD	Mediterranean	817	21
80	1.23288	-27.9278	COAT	Continental	802	53
90	1.23288	-25.4669	COAT	Continental	801	176
270	1.93333	-7.85896	CWHTD	Mediterranean	799	71
775	0.415335	-19.1719	CRYE	Boreal	798	141
480	0.604607	-14.3977	CBRL	Mediterranean	795	28
301	0.540123	-9.00006	COAT	Mediterranean	789	20
281	1.17989	-7.49398	CBRL	Continental	777	92
301	1.73333	-8.84214	CWHTD	Mediterranean	776	29
846	1.65875	-1.26102	CMZ	Continental	745	44
80	1.24406	10.669	CFODMZ	Continental	733	23
183	1.19178	-17.2194	CBRL	Atlantic	732	34
60	1.03821	-36.1997	COAT	Continental	729	87
755	0.811594	-0.00358539	CPEA	Boreal	723	42
260	2.46704	-1.66362	CBRL	Continental	719	57
90	1.03672	-10.4084	CPEA	Continental	717	193
575	0.403071	-1.47406	CBRL	Mediterranean	701	221
222	1.39441	-0.94219	CBRL	Continental	698	25
330	1.93333	8.81615	CWHTD	Mediterranean	696	20
270	2.01536	1.09553	CBRL	Mediterranean	693	100
282	2.35125	-8.35249	CBRL	Mediterranean	685	26
770	1.04348	-9.73577	CPEA	Boreal	669	82
680	1.33333	-27.5744	CBRL	Boreal	668	28
470	0.0657895	4.9088	CWHTC	Mediterranean	660	21
70	1.07263	-27.7903	CBRL	Continental	640	24
555	0.0657895	-16.5951	CWHTC	Mediterranean	632	36
282	2.31569	-12.1832	CPEA	Mediterranean	623	28
575	0.328947	5.1995	CWHTC	Mediterranean	607	73
116	0.207568	-29.6414	CWHTC	Continental	601	19
282	2.33333	-3.88409	CWHTD	Mediterranean	595	29
121	0.792969	-27.9874	CMZ	Atlantic	589	16
112	0.311351	-30.4301	CWHTC	Continental	586	18
121	0.792969	-26.1936	CPEA	Atlantic	571	27
80	1.24382	-17.533	CPOT	Continental	563	64
270	2.37654	-3.13728	COAT	Mediterranean	554	81
575	0.540123	-7.23053	COAT	Mediterranean	551	183
292	2.71267	-11.8784	CLEG	Mediterranean	547	26
745	0.414181	-13.7517	CRYE	Continental	543	28
846	1.66054	5.32456	CWHTC	Continental	542	29
320	0.463138	-4.36948	CLEG	Mediterranean	541	106
302	1.93333	-12.7538	CWHTD	Mediterranean	532	16
291	1.73333	-5.36175	CWHTD	Mediterranean	531	53
312	0.335893	8.94972	CBRL	Mediterranean	527	53
710	0.666667	-12.1645	CPEA	Boreal	522	151
810	0.229508	-9.85987	CLEG	Alpine	500	75
115	0.103672	-3.61404	CPEA	Continental	493	19
281	1.14039	4.72923	CPEA	Continental	482	62
114	0.339223	-0.48731	CPOT	Continental	480	44
710	0.638978	-14.2081	CRYE	Boreal	475	63
281	1.14039	-0.16878	CLEG	Continental	468	73
114	0.389329	-21.6247	COAT	Continental	466	73
535	0.926276	-24.9441	CLEG	Mediterranean	453	20
302	1.94818	-9.36491	CBRL	Mediterranean	447	18
480	0.540123	-6.4543	COAT	Mediterranean	440	49
114	0.311015	-13.81	CPEA	Continental	437	38
282	2.31569	-10.9764	CLEG	Mediterranean	425	41
303	1.73333	2.50712	CWHTD	Mediterranean	419	64
720	1.34185	-14.7802	CRYE	Boreal	415	34
311	0.756173	0.972535	COAT	Mediterranean	408	46
820	2.07343	-13.1299	CLEG	Continental	406	96
291	1.81637	-20.4084	CMZ	Mediterranean	399	17
270	2.09581	5.19351	CMZ	Mediterranean	397	17
112	0.311015	-4.62876	CMZ	Continental	396	23
291	1.77632	-20.2917	CWHTC	Mediterranean	391	24
112	0.324441	-14.2332	COAT	Continental	385	65
660	0.057971	-24.4284	CWHTD	Alpine	385	21
270	1.98488	-6.20852	CLEG	Mediterranean	380	92
260	2.43629	9.58771	CLEG	Continental	379	27
281	1.14039	-4.14594	CMZ	Continental	376	20
450	0	-12.464	COAT	Mediterranean	370	21
755	0.86262	-21.8947	CRYE	Boreal	368	50
292	2.69737	-1.184	CWHTC	Mediterranean	366	19
116	0.129776	-21.2717	COAT	Continental	363	38
116	0.207091	-29.4925	CRYE	Continental	358	44
115	0.103545	-34.9581	CRYE	Continental	358	42
530	0	-3.37158	CWHTD	Mediterranean	358	39
281	1.14162	-7.83141	CWHTC	Continental	356	48
70	1.03672	-9.21803	CPEA	Continental	356	44
270	1.97368	-10.2535	CWHTC	Mediterranean	343	24
113	0.324441	-4.71543	COAT	Continental	339	46
312	0.216049	-6.81054	COAT	Mediterranean	333	21
10	0.373961	-20.0533	COAT	Atlantic	319	23
690	0.91716	-32.7725	COAT	Boreal	316	46
100	2.2062	-14.0742	COAT	Continental	304	19
330	1.91871	-13.8199	CPEA	Mediterranean	300	17
370	0.414687	-29.7828	CPEA	Continental	299	103
50	1.5265	-20.2136	CPOT	Continental	295	38
343	2.59553	-3.06312	COAT	Continental	294	35
720	1.27536	-34.3194	CBRL	Boreal	291	37
60	0.829374	-42.3179	CPEA	Continental	290	54
540	0.873321	-12.9703	CBRL	Mediterranean	289	53
380	0.224377	-39.9336	COAT	Atlantic	289	29
311	0.727788	-6.223	CPEA	Mediterranean	287	37
201	0.940499	-7.47572	CBRL	Mediterranean	286	16
50	1.34609	-41.2964	CRYE	Continental	277	43
862	1.36265	-23.687	COAT	Continental	276	21
690	0.898551	-39.084	CWHTC	Boreal	276	17
115	0.129776	-3.47137	COAT	Continental	265	36
312	0.330813	-13.0881	CLEG	Mediterranean	265	20
530	0	-1.75245	CPEA	Mediterranean	264	24
312	0.330813	-3.69795	CPEA	Mediterranean	262	46
192	1.71243	-17.8388	CWHTC	Continental	261	19
320	0.47025	-4.05741	CBRL	Mediterranean	260	82
330	1.94818	2.27372	CBRL	Mediterranean	260	29
114	0.310636	-35.5915	CRYE	Continental	259	29
116	0.207343	-6.90733	CPEA	Continental	255	19
270	1.98488	-8.05907	CPEA	Mediterranean	254	29
540	1.40432	-18.7773	COAT	Mediterranean	249	60
670	1.07246	13.5048	CPEA	Boreal	248	54
670	1.11821	-35.4471	CRYE	Boreal	246	44
192	1.76983	-7.27801	CBRL	Continental	246	17
30	0.822715	-27.9763	COAT	Atlantic	240	47
113	0.258863	-17.8336	CRYE	Continental	234	17
680	1.36095	-19.2586	COAT	Boreal	232	69
112	0.339223	-20.277	CPOT	Continental	229	28
330	1.91871	-2.50407	CLEG	Mediterranean	220	23
301	1.72023	-14.2149	CPEA	Mediterranean	219	19
450	0.247312	-18.5557	CRYE	Mediterranean	218	24
540	0.855263	-20.337	CWHTC	Mediterranean	215	32
291	1.81382	-8.78931	CBRL	Mediterranean	211	42
720	1.30178	-16.2195	COAT	Boreal	210	44
330	2.05247	-3.071	COAT	Mediterranean	210	26
203	1.38158	-4.6994	CWHTC	Mediterranean	209	23
810	0.229508	-32.2917	CPEA	Alpine	201	20
70	1.42754	-31.7252	COAT	Continental	196	29
30	0.679688	-26.3969	CMZ	Atlantic	196	19
720	1.27536	-18.7615	CWHTC	Boreal	185	30
810	0.182482	-5.79517	CRYE	Alpine	177	44
192	2.27109	6.45262	COAT	Continental	173	25
311	0.738964	10.8759	CBRL	Mediterranean	169	17
282	2.70062	-12.3547	COAT	Mediterranean	161	16
710	0.666667	4.01214	CLEG	Boreal	157	49
80	1.24406	0.232771	CPEA	Continental	155	24
540	0.860113	-19.849	CPEA	Mediterranean	150	37
50	1.29776	-20.7566	COAT	Continental	145	17
112	0.311015	-11.9287	CPEA	Continental	138	19
320	0.756173	0.840258	COAT	Mediterranean	137	46
785	0.466523	-29.9534	CLEG	Continental	137	29
60	0.848057	-36.7025	CPOT	Continental	137	19
302	1.91871	-2.19289	CLEG	Mediterranean	134	16
730	1.19048	-12.8979	CPOT	Boreal	128	25
730	1.21739	9.1599	CBRL	Boreal	127	39
480	0.558882	-4.04432	CMZ	Mediterranean	126	22
690	0.898551	-32.569	CBRL	Boreal	126	18
291	1.78639	5.03557	CPEA	Mediterranean	122	22
303	2.37654	-2.02797	COAT	Mediterranean	121	37
480	0.595463	-10.1663	CLEG	Mediterranean	118	17
203	0.308008	-18.9628	CPOT	Mediterranean	116	26
700	1.30435	-20.3554	CBRL	Boreal	116	26
10	0.283203	-29.8564	CPEA	Atlantic	111	17
745	0.265356	-30.0539	CWHTD	Continental	98	20
730	1.21739	-2.62661	CWHTC	Boreal	87	17
795	0.62203	-13.8394	CLEG	Continental	87	16
700	1.2426	-26.6887	COAT	Boreal	86	39
80	1.19077	-5.64312	CRYE	Continental	85	21
303	1.72023	-12.6104	CPEA	Mediterranean	83	21
730	1.21739	-1.01041	CLEG	Boreal	78	19
303	1.74664	-2.3619	CBRL	Mediterranean	74	19
690	0.898551	-27.9324	CPEA	Boreal	72	28
291	1.40432	-2.22544	COAT	Mediterranean	72	16
303	1.74651	2.65695	CMZ	Mediterranean	71	20
281	0.519106	-12.1773	COAT	Continental	65	23
720	1.27536	-11.1972	CLEG	Boreal	60	19
680	1.33333	-1.98773	CPEA	Boreal	36	16

## Sheet: Fig_3
NUTS2 region	NPC Index	Income baseline	Income NPC NMKT	Income Diff (perc) NMKT
AL000000	1.85952	1233.71	1063.15	-13.825
AT110000	0.618652	1646.16	1511.82	-8.16081
AT120000	0.66515	1684.39	1552.16	-7.85032
AT210000	0.918447	1094.4	1066.07	-2.58863
AT220000	1.47458	2195.11	2122.48	-3.30872
AT310000	2.80022	1652.73	1654.05	0.0798679
AT320000	1.34738	1376.34	1343.22	-2.40638
AT330000	1.46382	1164.03	1137.79	-2.25424
AT340000	1.46855	1795.43	1767.17	-1.574
BA000000	1.33446	502.95	433.41	-13.8264
BG010000	0.259197	529.98	417.32	-21.2574
BG020000	0.124515	626.33	528.11	-15.6818
BG030000	0.146064	643.06	541.58	-15.7808
BG040000	0.75192	347.7	326.18	-6.18924
BG050000	0.236007	401.52	371.68	-7.43176
BG060000	0.0787569	430.33	375.24	-12.8018
BL210000	2.04524	4893.05	4871.91	-0.432041
BL220000	1.61734	4037.21	3945.74	-2.26567
BL230000	1.02757	3621.73	3551.53	-1.9383
BL240000	0.965621	2311.16	2190.36	-5.22681
BL250000	1.55893	5042.2	4953.97	-1.74983
BL310000	0.822703	2406.85	2260.8	-6.0681
BL320000	2.40913	1549.77	1615.02	4.2103
BL330000	2.93576	1202.01	1265.79	5.30611
BL340000	2.46649	846.35	884.69	4.53004
BL350000	1.85002	1446.79	1443.89	-0.200444
BL400000	1.46019	1374.28	1378.2	0.28524
CS000000	0	812.94	684.59	-15.7884
CY000000	0	-4100.8	-4457.51	8.69855
CZ010000	0.347727	3065.79	3001.62	-2.0931
CZ020000	0.225528	762.88	674.11	-11.6362
CZ030000	0.70447	433.97	418.95	-3.46107
CZ040000	0.612519	570.56	522.87	-8.35845
CZ050000	0.579339	628.51	568.85	-9.49229
CZ060000	0.166085	770.08	684.5	-11.1131
CZ070000	0.357491	731.97	670.26	-8.43067
CZ080000	0.901515	502.96	464.22	-7.7024
DE110000	0.809271	1656.7	1587.76	-4.16128
DE120000	0.984871	1165.04	1131.49	-2.87973
DE130000	1.65344	1313.22	1298.25	-1.13995
DE140000	1.60145	1458.85	1432.89	-1.77948
DE210000	0.991173	1361.89	1334.43	-2.01632
DE220000	2.14671	1630.85	1656.37	1.56483
DE230000	1.38732	1967.67	1947.43	-1.02863
DE240000	1.32952	1993.19	1973.76	-0.974819
DE250000	1.41948	1771.5	1743.26	-1.59413
DE270000	0.971952	1275.58	1242.9	-2.56197
DE710000	0.989201	1503.72	1425.48	-5.2031
DE720000	0.895019	1107.61	1061.95	-4.12239
DE730000	0.975427	1360.14	1318.07	-3.09306
DE800000	0.508933	892	862.13	-3.34865
DE910000	0.916333	1567.44	1493.18	-4.73766
DE920000	0.722853	1797.79	1705.85	-5.11406
DE930000	0.771919	1631.39	1574.45	-3.49028
DE940000	0.637034	2790.3	2686.13	-3.73329
DEA10000	1.19786	2832.34	2739.83	-3.2662
DEA20000	1.94967	1753.23	1734.13	-1.08942
DEA30000	1.75063	4015.8	3914.82	-2.51457
DEA40000	1.18174	3136.22	3014.57	-3.87887
DEA50000	1.64736	1971.72	1937.01	-1.76039
DEB10000	1.1683	1263.45	1179.67	-6.63105
DEB20000	1.53887	1776.5	1692.43	-4.73234
DEB30000	0.856065	2684.7	2441.81	-9.04719
DEC00000	1.71909	924.36	920.06	-0.465187
DED00000	0.315674	1183.56	1114.36	-5.84677
DEE00000	0.102765	1150.18	1091.03	-5.14267
DEF00000	0.33294	1476.91	1400.49	-5.17432
DEG00000	0.206865	1096.52	1048.45	-4.38387
EE000000	0.775752	398.29	402.42	1.03693
EL110000	0.0677076	1425.54	1133.52	-20.4849
EL120000	0.0589013	1486.26	1207.29	-18.7699
EL130000	0.319356	1213.97	947.88	-21.919
EL140000	0.0290347	910.07	763.36	-16.1207
EL210000	2.65569	-227.55	-221.64	-2.59723
EL220000	2.3639	2038.3	1909.86	-6.30133
EL230000	2.04057	2096.61	1945.13	-7.225
EL240000	0.478203	2640.1	2215	-16.1017
EL250000	1.37053	385.27	328.56	-14.7195
EL300000	0.197036	1298.17	1259.23	-2.99961
EL410000	1.22802	1088.16	957.88	-11.9725
EL420000	0	1461.51	1219.85	-16.535
EL430000	0.305987	1009.13	841.79	-16.5826
ES110000	1.93662	2036.53	2012.33	-1.1883
ES120000	2.94877	912.28	901.45	-1.18714
ES130000	2.62933	1123.25	1106.07	-1.52949
ES210000	1.96541	1135.32	1091.01	-3.90286
ES220000	0.291424	1568.68	1348.16	-14.0577
ES230000	0.172532	1241.16	1057.28	-14.8152
ES240000	0.0156143	1321.54	1211.03	-8.36221
ES300000	0.120185	783.05	687.16	-12.2457
ES410000	0	819.95	751.94	-8.29441
ES420000	0.0577506	1211.88	1030.99	-14.9264
ES430000	1.35069	1481.69	1312.7	-11.4052
ES510000	1.01587	3264.71	3081.47	-5.61275
ES520000	0.771296	5039.73	4306.28	-14.5534
ES530000	0.876674	1873.71	1675.48	-10.5795
ES610000	0.245133	1901.75	1612.12	-15.2297
ES620000	0.264628	6053.76	4857.94	-19.7533
FI130000	1.2637	969.63	950.29	-1.99458
FI180000	0.993293	804.75	738.32	-8.25474
FI190000	0.943455	895.15	903.92	0.979724
FI1A0000	1.24779	1558.99	1563.31	0.277102
FI200000	1.06989	1205.44	1041.73	-13.5809
FR100000	0.946224	1192.32	1154.84	-3.14345
FR210000	1.6178	1122.81	1103.87	-1.68684
FR220000	1.00782	1201.52	1147.16	-4.52427
FR230000	0.523133	1049.39	995.24	-5.16014
FR240000	0.704386	1218.47	1146.44	-5.91151
FR250000	0.495293	1038.63	1003.18	-3.41315
FR260000	0.720589	800.83	765.76	-4.37921
FR300000	0.523089	1664.39	1551.35	-6.79168
FR410000	1.8096	816.63	823.8	0.877999
FR420000	0.939856	1649.28	1567.44	-4.96217
FR430000	2.52488	968.79	978.8	1.03325
FR510000	0.388091	1556.68	1486.94	-4.48005
FR520000	0.944248	2488.92	2402.68	-3.46496
FR530000	0.190799	1479.2	1331.13	-10.0101
FR610000	1.85772	2107.42	2031.3	-3.612
FR620000	1.42165	862.45	867.07	0.535683
FR630000	2.31497	420.03	437.59	4.18065
FR710000	1.98084	1089.83	1083.03	-0.623951
FR720000	1.89544	615.94	628.68	2.06838
FR810000	0.962826	1876.52	1696.63	-9.58636
FR820000	1.10358	797.12	795.05	-0.259685
FR830000	1.66077	301.89	311.09	3.04747
HR000000	1.50759	692.3	711.65	2.79503
HU100000	0.893827	966.14	917.64	-5.01998
HU210000	1.2962	792.69	775.98	-2.10801
HU220000	1.80144	722.09	721.43	-0.0914013
HU230000	0.966053	740.36	720.59	-2.67032
HU310000	1.30371	604	587.65	-2.70695
HU320000	0.573663	904.57	860.94	-4.82329
HU330000	0.0460905	804.07	740.08	-7.95826
IR010000	0.10473	979.25	871.97	-10.9553
IR020000	0.338255	1225.62	1136.68	-7.25674
IT110000	1.67723	1703.61	1655.43	-2.82811
IT120000	1.4522	1554.94	1530.99	-1.54025
IT130000	2.56583	5532.68	5508.89	-0.429991
IT200000	2.60139	3210.53	3185.37	-0.783671
IT310000	1.31145	1838.9	1747.8	-4.95405
IT320000	2.12725	2755.44	2654.49	-3.66366
IT330000	0.901999	1806.53	1669.44	-7.58858
IT400000	2.22785	3309.71	3143.49	-5.02219
IT510000	2.11816	2418.3	2290.88	-5.26899
IT520000	2.39494	2349.11	2235.88	-4.82012
IT530000	1.42135	2252.48	2029.81	-9.88555
IT600000	1.62008	2536.89	2304.19	-9.17265
IT710000	2.50179	1889.16	1806.33	-4.38449
IT720000	1.48248	3106.88	2776.12	-10.6461
IT800000	1.91282	4772.02	4445.82	-6.83568
IT910000	0.629881	1850.91	1597.96	-13.6663
IT920000	0.265307	2542.18	2164.27	-14.8656
IT930000	1.63059	2788.24	2488.93	-10.7347
ITA00000	0.618544	2923.05	2516.63	-13.904
ITB00000	1.535	538.71	519.52	-3.56221
LT000000	0.416376	337.17	369.62	9.62423
LV000000	1.0183	279.84	294.54	5.253
MK000000	0.575464	610.14	469.44	-23.0603
MT000000	0.147242	1790.16	1113.17	-37.8173
NL110000	0.341836	6114.94	5929.62	-3.03061
NL120000	0.0586732	3203.5	3154.31	-1.53551
NL130000	0.152407	8360.72	8151.93	-2.49727
NL210000	0	4505.06	4422.05	-1.84259
NL220000	0.123561	5350.21	5272.41	-1.45415
NL230000	0.616413	19104	18399	-3.69069
NL310000	0.626699	6170.45	6080.24	-1.46197
NL320000	0	33316.8	33040.1	-0.830332
NL330000	0.475732	11926.5	11821	-0.885336
NL340000	0.607199	17755.6	17263.2	-2.7731
NO080000	1.40324	-805.67	-981.5	21.8241
PL110000	0.726292	880	849.78	-3.43409
PL120000	0.718591	821.6	796.74	-3.0258
PL210000	0.678198	725.47	651.13	-10.2472
PL220000	0.698684	724.1	680.07	-6.08065
PL310000	1.25153	514.44	497.21	-3.34927
PL320000	0.686576	610.98	591.24	-3.23087
PL330000	0.525446	770.74	691.93	-10.2252
PL340000	0.866542	933.62	923.43	-1.09145
PL410000	0.391129	1253.43	1208.29	-3.60132
PL420000	0.57239	590.22	567.47	-3.85449
PL430000	0.712538	784.84	757.85	-3.43892
PL510000	0.801674	542.76	546.21	0.63564
PL520000	0.899917	710.36	706.74	-0.509601
PL610000	0.402802	793.61	791.77	-0.231852
PL620000	0.638562	784.42	752.76	-4.0361
PL630000	0.569463	765.54	750.53	-1.96071
PT110000	1.41914	1269.28	1157.65	-8.79475
PT150000	2.18197	1618.59	1491.47	-7.85375
PT160000	0.915546	1013.74	982.15	-3.11618
PT170000	0.649743	3709.79	3568.77	-3.80129
PT180000	0.60463	1018.15	886.51	-12.9293
RO010000	0.191369	521.83	445.96	-14.5392
RO020000	0	599.45	486.49	-18.8439
RO030000	0	702.77	552.91	-21.3242
RO040000	0.114202	534.45	431.93	-19.1823
RO050000	0.278546	392.35	350.99	-10.5416
RO060000	1.26826	397.96	374.97	-5.77696
RO070000	1.84939	368.44	353.37	-4.09022
RO080000	0	1184.37	968.36	-18.2384
SE010000	0.955844	837.17	835.39	-0.212621
SE020000	0.625661	409.56	419.77	2.49292
SE040000	0.625383	1039.07	1018.25	-2.00371
SE060000	1.13676	461.19	498.4	8.06826
SE070000	1.23431	511.33	550.71	7.70148
SE080000	1.17191	1584.26	1634.31	3.1592
SE090000	1.28553	755.34	795.67	5.33932
SE0A0000	0.636648	752.74	704.27	-6.43914
SI000000	2.21615	1532.41	1465.04	-4.39634
SK010000	0.167056	723.28	678.19	-6.2341
SK020000	0.0551752	559.19	553.9	-0.946011
SK040000	0.334241	300.34	313.38	4.34175
		1233.71
		1646.16
		1684.39
		#N/A
		1094.4
		2195.11
		1652.73
		1376.34
		1164.03
		1795.43
		502.95
		529.98
		626.33
		643.06
		347.7
		401.52
		430.33
		#N/A
		4893.05
		4037.21
		3621.73
		2311.16
		5042.2
		2406.85
		1549.77
		1202.01
		846.35
		1446.79
		1374.28
		812.94
		-4100.8
		3065.79
		762.88
		433.97
		570.56
		628.51
		770.08
		731.97
		502.96
		1656.7
		1165.04
		1313.22
		1458.85
		1361.89
		1630.85
		1967.67
		1993.19
		1771.5
		#REF!
		1275.58
		#N/A
		#REF!
		#N/A
		#N/A
		1503.72
		1107.61
		1360.14
		892
		1567.44
		1797.79
		1631.39
		2790.3
		2832.34
		1753.23
		4015.8
		3136.22
		1971.72
		1263.45
		1776.5
		2684.7
		924.36
		1183.56
		1150.18
		1476.91
		1096.52
		1522.73
		398.29
		1425.54
		1486.26
		1213.97
		910.07
		-227.55
		2038.3
		2096.61
		2640.1
		385.27
		1298.17
		1088.16
		1461.51
		1009.13
		2036.53
		912.28
		1123.25
		1135.32
		1568.68
		1241.16
		1321.54
		783.05
		819.95
		1211.88
		1481.69
		3264.71
		5039.73
		1873.71
		1901.75
		6053.76
		969.63
		804.75
		895.15
		1558.99
		1205.44
		1192.32
		1122.81
		1201.52
		1049.39
		1218.47
		1038.63
		800.83
		1664.39
		816.63
		1649.28
		968.79
		1556.68
		2488.92
		1479.2
		2107.42
		862.45
		420.03
		1089.83
		615.94
		1876.52
		797.12
		301.89
		692.3
		966.14
		792.69
		722.09
		740.36
		604
		904.57
		804.07
		979.25
		1225.62
		1703.61
		1554.94
		5532.68
		3210.53
		1838.9
		2755.44
		1806.53
		3309.71
		2418.3
		2349.11
		2252.48
		2536.89
		1889.16
		3106.88
		4772.02
		1850.91
		2542.18
		2788.24
		2923.05
		538.71
		337.17
		279.84
		610.14
		1790.16
		6114.94
		3203.5
		8360.72
		4505.06
		5350.21
		19104
		6170.45
		33316.8
		11926.5
		17755.6
		#REF!
		#REF!
		#N/A
		#N/A
		#N/A
		-805.67
		880
		821.6
		725.47
		724.1
		514.44
		610.98
		770.74
		933.62
		1253.43
		590.22
		784.84
		542.76
		710.36
		793.61
		784.42
		765.54
		1269.28
		1618.59
		1013.74
		3709.79
		1018.15
		521.83
		599.45
		702.77
		534.45
		392.35
		397.96
		368.44
		1184.37
		837.17
		409.56
		1039.07
		461.19
		511.33
		1584.26
		755.34
		752.74
		1532.41
		723.28
		559.19
		#REF!
		300.34

## Sheet: Fig_s1
REGION	LF-NPC
10	0.257396
10	0.257396
10	0.257396
10	0.257396
30	0.686391
30	0.686391
30	0.686391
30	0.686391
30	0.686391
50	1.06667
50	1.06667
50	1.06667
50	1.06667
50	1.06667
50	1.06667
50	1.06667
60	1.06667
60	1.06667
60	1.06667
60	1.06667
60	1.06667
60	1.06667
70	1.2
70	1.2
70	1.2
70	1.2
70	1.2
80	1.33333
80	1.33333
80	1.33333
80	1.33333
80	1.33333
80	1.33333
80	1.33333
90	1.2
90	1.2
90	1.2
90	1.2
90	1.2
90	1.2
90	1.2
90	1.2
100	2.53333
112	0.533333
112	0.533333
112	0.533333
112	0.533333
112	0.533333
112	0.533333
112	0.533333
112	0.533333
113	0.266667
113	0.266667
113	0.266667
113	0.266667
114	0.533333
114	0.533333
114	0.533333
114	0.533333
114	0.533333
114	0.533333
115	0.133333
115	0.133333
115	0.133333
115	0.133333
115	0.133333
116	0.266667
116	0.266667
116	0.266667
116	0.266667
116	0.266667
121	0.428994
121	0.428994
136	1.06667
136	1.06667
151	2.66667
151	2.66667
152	0.933333
162	0.257396
163	0.943787
163	0.943787
164	0.171598
182	1.71598
182	1.71598
183	0.428994
183	0.428994
192	2.13333
192	2.13333
192	2.13333
192	2.13333
201	0.577558
203	1.15512
203	1.15512
222	0.8
222	0.8
222	0.8
243	0.8
243	0.8
260	0.666667
260	0.666667
260	0.666667
260	0.666667
260	0.666667
270	1.73267
270	1.73267
270	1.73267
270	1.73267
270	1.73267
270	1.73267
270	1.73267
281	1.33333
281	1.33333
281	1.33333
281	1.33333
281	1.33333
281	1.33333
281	1.33333
282	1.9637
282	1.9637
282	1.9637
282	1.9637
282	1.9637
282	1.9637
291	1.27063
291	1.27063
291	1.27063
291	1.27063
291	1.27063
291	1.27063
292	2.42574
292	2.42574
292	2.42574
301	1.27063
301	1.27063
301	1.27063
301	1.27063
302	1.9637
302	1.9637
302	1.9637
303	2.19472
303	2.19472
303	2.19472
303	2.19472
303	2.19472
311	0.577558
311	0.577558
311	0.577558
311	0.577558
312	0.462046
312	0.462046
312	0.462046
312	0.462046
312	0.462046
320	0.231023
320	0.231023
320	0.231023
320	0.231023
330	1.38614
330	1.38614
330	1.38614
330	1.38614
330	1.38614
343	1.06667
343	1.06667
360	0.257396
360	0.257396
360	0.257396
360	0.257396
370	0.8
370	0.8
370	0.8
370	0.8
370	0.8
370	0.8
380	0.943787
450	0
450	0
450	0
450	0
450	0
450	0
450	0
460	2.54125
470	0
470	0
470	0
480	0.462046
480	0.462046
480	0.462046
480	0.462046
480	0.462046
530	0
530	0
530	0
530	0
530	0
535	1.27063
535	1.27063
535	1.27063
535	1.27063
540	1.15512
540	1.15512
540	1.15512
540	1.15512
555	0.115512
555	0.115512
575	0.115512
575	0.115512
575	0.115512
575	0.115512
615	1.61716
615	1.61716
615	1.61716
660	0.6875
660	0.6875
660	0.6875
660	0.6875
660	0.6875
660	0.6875
660	0.6875
660	0.6875
670	1.01818
670	1.01818
670	1.01818
670	1.01818
670	1.01818
680	1.45455
680	1.45455
680	1.45455
690	0.836364
690	0.836364
690	0.836364
690	0.836364
700	1.34545
700	1.34545
710	0.763636
710	0.763636
710	0.763636
710	0.763636
710	0.763636
710	0.763636
720	1.2
720	1.2
720	1.2
720	1.2
720	1.2
730	1.41818
730	1.41818
730	1.41818
730	1.41818
745	0.4
745	0.4
745	0.4
745	0.4
745	0.4
745	0.4
745	0.4
745	0.4
745	0.4
755	0.690909
755	0.690909
755	0.690909
755	0.690909
755	0.690909
755	0.690909
767	0
767	0
770	1.01818
770	1.01818
770	1.01818
770	1.01818
770	1.01818
770	1.01818
775	0.254545
775	0.254545
775	0.254545
775	0.254545
775	0.254545
775	0.254545
785	0.666667
785	0.666667
785	0.666667
785	0.666667
785	0.666667
785	0.666667
785	0.666667
790	0.533333
790	0.533333
790	0.533333
790	0.533333
790	0.533333
790	0.533333
795	1.06667
795	1.06667
795	1.06667
795	1.06667
795	1.06667
795	1.06667
795	1.06667
800	0.933333
800	0.933333
800	0.933333
800	0.933333
800	0.933333
800	0.933333
810	0.125
810	0.125
810	0.125
810	0.125
810	0.125
810	0.125
810	0.125
820	1.06667
820	1.06667
820	1.06667
820	1.06667
820	1.06667
820	1.06667
840	0.133333
840	0.133333
840	0.133333
846	2.26667
846	2.26667
862	0.533333
862	0.533333
862	0.533333

## Sheet: Fig_s2
REGION	crop-specific NPC
112	0.324441
114	0.389329
115	0.129776
270	2.37654
281	0.519106
291	1.40432
30	0.822715
303	2.37654
312	0.216049
320	0.756173
330	2.05247
370	0.519106
480	0.540123
50	1.29776
540	1.40432
575	0.540123
60	1.03821
660	1.08553
670	1.09467
680	1.36095
690	0.91716
70	1.42754
700	1.2426
710	0.680473
720	1.30178
745	0.519106
755	0.828402
770	1.06509
775	0.384615
785	0.583994
790	0.389329
795	0.778659
80	1.23288
800	0.648882
862	1.36265
90	1.23288
10	0.373961
100	2.2062
113	0.324441
116	0.129776
192	2.27109
282	2.70062
301	0.540123
311	0.756173
343	2.59553
380	0.224377
450	0
112	0.311015
114	0.311015
116	0.207343
121	0.792969
270	1.98488
281	1.14039
282	2.31569
301	1.72023
303	1.72023
311	0.727788
312	0.330813
370	0.414687
530	0
60	0.829374
660	1.06148
670	1.07246
710	0.666667
755	0.811594
770	1.04348
775	0.376812
785	0.466523
795	0.62203
80	1.24406
800	0.570194
90	1.03672
10	0.283203
115	0.103672
291	1.78639
330	1.91871
540	0.860113
680	1.33333
690	0.898551
70	1.03672
745	0.414687
790	0.311015
810	0.229508
112	0.311351
114	0.311351
115	0.103784
116	0.207568
183	1.24609
192	1.71243
243	2.28324
260	2.43892
270	1.97368
282	2.30263
343	2.64649
360	0.113281
370	0.415135
450	0.131579
50	1.45297
530	0
555	0.0657895
575	0.328947
60	0.83027
660	1.06584
670	1.07246
70	1.03784
710	0.666667
720	1.27536
745	0.415135
755	0.811594
770	1.04348
775	0.376812
785	0.467027
790	0.311351
795	0.622703
80	1.24541
800	0.570811
810	0.230453
820	2.07568
840	0.207568
846	1.66054
90	1.03784
113	0.259459
136	0.778378
151	1.66054
152	0.934054
163	0.849609
182	1.69922
203	1.38158
222	1.40108
281	1.14162
291	1.77632
292	2.69737
470	0.0657895
535	0.921053
540	0.855263
690	0.898551
730	1.21739
767	0.25
270	1.93333
281	1.39312
282	2.33333
291	1.73333
301	1.73333
302	1.93333
303	1.73333
311	0.733333
312	0.333333
320	0.466667
450	0.133333
470	0.0666667
480	0.6
530	0
660	0.057971
260	0.928747
292	2.66667
330	1.93333
575	0.333333
745	0.265356
121	0.792969
243	2.28078
260	2.43629
30	0.679688
450	0.139721
480	0.558882
660	1.05285
810	0.227642
820	2.07343
840	0.207343
846	1.65875
90	1.03672
112	0.311015
162	0.339844
163	0.849609
164	0.169922
182	1.69922
192	1.71058
222	1.4514
270	2.09581
281	1.14039
291	1.81637
303	1.74651
460	1.95609
50	1.4514
530	0
535	0.978044
862	1.19222
183	1.19178
192	1.76983
270	2.01536
281	1.17989
282	2.35125
291	1.81382
30	0.681018
303	1.74664
311	0.738964
312	0.335893
320	0.47025
330	1.94818
370	0.42905
450	0.134357
470	0.0671785
50	1.50168
530	0
540	0.873321
555	0.0671785
575	0.403071
60	0.858101
660	1.05603
670	1.07246
690	0.898551
70	1.07263
700	1.30435
710	0.666667
720	1.27536
730	1.21739
745	0.42905
755	0.811594
770	1.04348
775	0.376812
785	0.482682
790	0.321788
795	0.643575
80	1.28715
800	0.589944
810	0.211207
820	2.09162
90	1.07263
10	0.283757
112	0.321788
113	0.268156
114	0.321788
115	0.107263
116	0.214525
136	0.804469
151	1.7162
201	0.940499
222	1.39441
260	2.46704
301	1.74664
302	1.94818
360	0.113503
480	0.604607
535	0.940499
680	1.33333
862	1.17989
30	0.691849
360	0.115308
50	1.5265
60	0.848057
615	1.72485
660	1.07177
745	0.39576
755	0.803571
770	1.04167
775	0.386905
785	0.508834
790	0.339223
795	0.678445
80	1.24382
800	0.621908
820	2.20495
90	1.0742
112	0.339223
114	0.339223
203	0.308008
730	1.19048
840	0.282686
260	2.43629
270	1.98488
281	1.14039
302	1.91871
320	0.463138
450	0.132325
480	0.595463
745	0.414687
785	0.466523
810	0.229508
820	2.07343
282	2.31569
292	2.71267
312	0.330813
330	1.91871
535	0.926276
710	0.666667
720	1.27536
730	1.21739
767	0.25
795	0.62203
112	0.310636
113	0.258863
114	0.310636
115	0.103545
370	0.414181
450	0.247312
50	1.34609
615	0.890323
660	0.948905
670	1.11821
710	0.638978
745	0.414181
755	0.86262
770	1.11821
775	0.415335
785	0.465954
790	0.310636
795	0.621272
80	1.19077
800	0.517727
810	0.182482
90	1.03545
10	0.34005
116	0.207091
720	1.34185
80	1.24406
90	1.03672
112	0.311015
30	0.679688
360	0.113281
370	0.414687
50	1.4514
60	0.829374
615	0.978044
70	1.03672
745	0.414687
810	0.227642
820	2.07343

## Sheet: Fig_s3
Confidence	Share
0.95	61.2
0.9	67.1
0.85	70.5
0.8	74.1
0.75	76.7
0.7	79.2
0.65	80.6
0.6	82.6
0.55	83.6
0.5	85.5
0.45	86.8
0.4	88.9
0.35	90.5
0.3	91.9
0.25	93.3
0.2	94.9
0.15	96.5
0.1	97.6
0.05	98.6

## Sheet: Fig_s4
REGION	crop-specific NPC	yield gap %	crop	code	sum_nobs	sum_nobs_organic
112	0.324441	-22.84	COAT	Continental	203	46
114	0.389329	-21.6247	COAT	Continental	466	73
270	2.37654	9.4551	COAT	Mediterranean	101	20
281	0.519106	-12.1773	COAT	Continental	65	23
30	0.822715	-27.9763	COAT	Atlantic	240	47
370	0.519106	-20.8191	COAT	Continental	1086	202
575	0.540123	-20.2563	COAT	Mediterranean	354	120
60	1.03821	-36.1997	COAT	Continental	729	87
660	1.08553	-18.6746	COAT	Alpine	859	323
670	1.09467	-38.7649	COAT	Boreal	760	111
680	1.36095	-23.7809	COAT	Boreal	82	30
690	0.91716	-32.7725	COAT	Boreal	316	46
70	1.42754	-31.7252	COAT	Continental	196	29
700	1.2426	-26.6887	COAT	Boreal	86	39
710	0.680473	-26.0004	COAT	Boreal	1358	268
720	1.30178	-16.2195	COAT	Boreal	210	44
745	0.519106	-16.7321	COAT	Continental	1016	184
755	0.828402	-17.801	COAT	Boreal	760	101
770	1.06509	-12.1704	COAT	Boreal	220	141
775	0.384615	-15.876	COAT	Boreal	1482	209
785	0.583994	-22.5416	COAT	Continental	2772	137
790	0.389329	-21.5527	COAT	Continental	4247	97
795	0.778659	-19.538	COAT	Continental	4774	270
80	1.23288	-27.9278	COAT	Continental	802	53
800	0.648882	-15.365	COAT	Continental	885	67
862	1.36265	-23.687	COAT	Continental	276	21
90	1.23288	-25.5744	COAT	Continental	624	142
10	0.373961	-20.0533	COAT	Atlantic	319	23
100	2.2062	-14.0742	COAT	Continental	304	19
116	0.129776	-21.2717	COAT	Continental	363	38
301	0.540123	-9.00006	COAT	Mediterranean	789	20
380	0.224377	-39.9336	COAT	Atlantic	289	29
50	1.29776	-23.0323	COAT	Continental	558	44
114	0.311015	-22.9043	CPEA	Continental	220	17
121	0.792969	-26.1936	CPEA	Atlantic	571	27
282	2.31569	-12.1832	CPEA	Mediterranean	623	28
303	1.72023	-12.6104	CPEA	Mediterranean	83	21
370	0.414687	-29.7828	CPEA	Continental	299	103
60	0.829374	-42.3179	CPEA	Continental	290	54
660	1.06148	-37.3288	CPEA	Alpine	948	432
710	0.666667	-12.1645	CPEA	Boreal	299	48
770	1.04348	-14.8219	CPEA	Boreal	504	35
775	0.376812	-18.0655	CPEA	Boreal	2114	147
785	0.466523	-20.1409	CPEA	Continental	2781	68
795	0.62203	-21.0959	CPEA	Continental	1729	98
10	0.283203	-29.8564	CPEA	Atlantic	111	17
30	0.679688	-13.8584	CPEA	Atlantic	244	94
312	0.330813	-7.18165	CPEA	Mediterranean	432	65
690	0.898551	-27.9324	CPEA	Boreal	72	28
745	0.414687	-26.3182	CPEA	Continental	1122	40
80	1.24406	-10.8215	CPEA	Continental	529	66
800	0.570194	-15.9983	CPEA	Continental	1809	77
820	2.07343	-23.2491	CPEA	Continental	164	47
90	1.03672	-16.7887	CPEA	Continental	1280	274
112	0.311351	-30.4301	CWHTC	Continental	586	18
114	0.311351	-36.239	CWHTC	Continental	1297	46
115	0.103784	-40.6331	CWHTC	Continental	1087	30
116	0.207568	-29.6414	CWHTC	Continental	601	19
121	0.792969	-45.9142	CWHTC	Atlantic	1281	33
183	1.24609	-41.8741	CWHTC	Atlantic	996	16
192	1.71243	-17.8388	CWHTC	Continental	261	19
243	2.28324	-17.208	CWHTC	Continental	955	18
270	1.97368	-10.2535	CWHTC	Mediterranean	343	24
282	2.30263	-10.0732	CWHTC	Mediterranean	1159	27
30	0.679688	-44.226	CWHTC	Atlantic	3239	73
343	2.64649	-12.7629	CWHTC	Continental	903	60
360	0.113281	-37.3911	CWHTC	Atlantic	1299	51
370	0.415135	-41.9903	CWHTC	Continental	4484	159
450	0.131579	-20.5643	CWHTC	Mediterranean	3189	53
50	1.45297	-41.1033	CWHTC	Continental	1264	43
530	0	-18.5252	CWHTC	Mediterranean	1007	37
555	0.0657895	-16.5951	CWHTC	Mediterranean	632	36
60	0.83027	-33.8657	CWHTC	Continental	2390	84
660	1.06584	-30.2301	CWHTC	Alpine	3954	586
670	1.07246	-35.0322	CWHTC	Boreal	1017	86
70	1.03784	-27.6306	CWHTC	Continental	2198	91
710	0.666667	-21.863	CWHTC	Boreal	1809	237
720	1.27536	-18.7615	CWHTC	Boreal	185	30
745	0.415135	-15.4382	CWHTC	Continental	6440	294
755	0.811594	-24.6018	CWHTC	Boreal	1928	104
770	1.04348	-17.2524	CWHTC	Boreal	3257	238
775	0.376812	-27.6901	CWHTC	Boreal	4921	215
785	0.467027	-20.6866	CWHTC	Continental	7261	119
790	0.311351	-26.3463	CWHTC	Continental	20222	83
795	0.622703	-20.0987	CWHTC	Continental	11449	150
80	1.24541	-33.3399	CWHTC	Continental	3229	134
800	0.570811	-17.1386	CWHTC	Continental	6049	213
810	0.230453	-27.1768	CWHTC	Alpine	2537	81
820	2.07568	-23.2663	CWHTC	Continental	1316	157
90	1.03784	-39.0305	CWHTC	Continental	5025	311
113	0.259459	-29.6932	CWHTC	Continental	1725	46
136	0.778378	-37.742	CWHTC	Continental	1466	24
151	1.66054	-37.2	CWHTC	Continental	1631	28
152	0.934054	-25.2419	CWHTC	Continental	1067	16
163	0.849609	-34.0757	CWHTC	Atlantic	2626	27
182	1.69922	-33.8179	CWHTC	Atlantic	1123	23
222	1.40108	-19.4501	CWHTC	Continental	1725	31
281	1.14162	-7.83141	CWHTC	Continental	356	48
291	1.77632	-20.2917	CWHTC	Mediterranean	391	24
535	0.921053	-34.081	CWHTC	Mediterranean	1356	25
540	0.855263	-20.337	CWHTC	Mediterranean	215	32
690	0.898551	-39.084	CWHTC	Boreal	276	17
767	0.25	-9.63072	CWHTC	Pannonian	2981	17
270	1.93333	-7.85896	CWHTD	Mediterranean	799	71
281	1.39312	-10.2777	CWHTD	Continental	1620	76
301	1.73333	-8.84214	CWHTD	Mediterranean	776	29
302	1.93333	-12.7538	CWHTD	Mediterranean	532	16
303	1.73333	8.86687	CWHTD	Mediterranean	168	42
311	0.733333	-14.3853	CWHTD	Mediterranean	1432	139
312	0.333333	-11.1123	CWHTD	Mediterranean	123	22
450	0.133333	-19.1985	CWHTD	Mediterranean	3801	60
470	0.0666667	-18.6037	CWHTD	Mediterranean	1507	19
660	0.057971	-24.4284	CWHTD	Alpine	385	21
260	0.928747	-9.10655	CWHTD	Continental	872	29
291	1.73333	-9.62375	CWHTD	Mediterranean	622	63
292	2.66667	-22.1342	CWHTD	Mediterranean	1000	20
320	0.466667	-6.58684	CWHTD	Mediterranean	1561	237
330	1.93333	8.81615	CWHTD	Mediterranean	696	20
745	0.265356	-30.0539	CWHTD	Continental	98	20
121	0.792969	-27.9874	CMZ	Atlantic	589	16
243	2.28078	-16.6695	CMZ	Continental	1368	16
30	0.679688	-26.3969	CMZ	Atlantic	196	19
660	1.05285	-31.926	CMZ	Alpine	2716	306
820	2.07343	-24.9657	CMZ	Continental	1350	85
840	0.207343	-19.7857	CMZ	Continental	2651	16
90	1.03672	-33.3355	CMZ	Continental	1059	40
162	0.339844	-22.0515	CMZ	Atlantic	1197	23
164	0.169922	-20.1817	CMZ	Atlantic	1435	22
192	1.71058	-22.5846	CMZ	Continental	1321	26
291	1.81637	-20.4084	CMZ	Mediterranean	399	17
50	1.4514	-27.4156	CMZ	Continental	1115	17
810	0.227642	-18.7743	CMZ	Alpine	2269	29
862	1.19222	-22.3366	CMZ	Continental	3920	31
183	1.19178	-17.2194	CBRL	Atlantic	732	34
281	1.17989	-13.7859	CBRL	Continental	413	19
282	2.35125	-8.35249	CBRL	Mediterranean	685	26
291	1.81382	-8.78931	CBRL	Mediterranean	211	42
30	0.681018	-32.0924	CBRL	Atlantic	2904	46
320	0.47025	-4.05741	CBRL	Mediterranean	260	82
370	0.42905	-23.3752	CBRL	Continental	5232	214
450	0.134357	-14.798	CBRL	Mediterranean	1487	35
470	0.0671785	-11.7885	CBRL	Mediterranean	675	16
50	1.50168	-39.7654	CBRL	Continental	1342	21
540	0.873321	-23.5207	CBRL	Mediterranean	175	35
555	0.0671785	-17.873	CBRL	Mediterranean	2179	96
60	0.858101	-23.5635	CBRL	Continental	1197	51
660	1.05603	-28.6519	CBRL	Alpine	3346	340
670	1.07246	-35.1698	CBRL	Boreal	869	26
690	0.898551	-32.569	CBRL	Boreal	126	18
70	1.07263	-27.7903	CBRL	Continental	640	24
700	1.30435	-20.3554	CBRL	Boreal	116	26
710	0.666667	-21.6937	CBRL	Boreal	1863	158
720	1.27536	-34.3194	CBRL	Boreal	291	37
745	0.42905	-26.7812	CBRL	Continental	2743	24
755	0.811594	-25.8757	CBRL	Boreal	1870	102
770	1.04348	-17.5965	CBRL	Boreal	2231	175
775	0.376812	-24.1147	CBRL	Boreal	3553	135
785	0.482682	-17.1271	CBRL	Continental	5011	77
790	0.321788	-25.4785	CBRL	Continental	10015	19
795	0.643575	-17.8863	CBRL	Continental	7856	69
80	1.28715	-25.075	CBRL	Continental	1149	35
800	0.589944	-18.2488	CBRL	Continental	1650	38
810	0.211207	-19.9577	CBRL	Alpine	2305	70
820	2.09162	-31.1195	CBRL	Continental	1854	131
90	1.07263	-31.2244	CBRL	Continental	4148	177
10	0.283757	-41.6866	CBRL	Atlantic	2078	18
112	0.321788	-35.4992	CBRL	Continental	1188	32
113	0.268156	-30.6861	CBRL	Continental	1464	40
114	0.321788	-28.0331	CBRL	Continental	1947	37
115	0.107263	-31.4321	CBRL	Continental	1589	22
116	0.214525	-32.4107	CBRL	Continental	1451	38
136	0.804469	-36.8175	CBRL	Continental	1362	21
151	1.7162	-32.3806	CBRL	Continental	1482	19
192	1.76983	-15.0796	CBRL	Continental	1256	49
302	1.94818	-9.36491	CBRL	Mediterranean	447	18
360	0.113503	-29.7845	CBRL	Atlantic	847	44
680	1.33333	-27.5744	CBRL	Boreal	668	28
30	0.691849	-42.144	CPOT	Atlantic	1301	80
360	0.115308	-28.4812	CPOT	Atlantic	1332	68
60	0.848057	-36.7025	CPOT	Continental	137	19
660	1.07177	-18.1774	CPOT	Alpine	1507	382
745	0.39576	-41.7672	CPOT	Continental	941	73
755	0.803571	0.341178	CPOT	Boreal	860	150
775	0.386905	-10.1579	CPOT	Boreal	685	60
785	0.508834	-19.6457	CPOT	Continental	4488	215
790	0.339223	-26.4499	CPOT	Continental	9101	82
795	0.678445	-21.6511	CPOT	Continental	9360	251
80	1.24382	-33.101	CPOT	Continental	203	47
800	0.621908	-16.9202	CPOT	Continental	4579	206
820	2.20495	-10.5194	CPOT	Continental	1046	167
90	1.0742	-27.6339	CPOT	Continental	990	129
112	0.339223	-20.277	CPOT	Continental	229	28
203	0.308008	-18.9628	CPOT	Mediterranean	116	26
50	1.5265	-29.4737	CPOT	Continental	914	63
710	0.625	-28.6735	CPOT	Boreal	458	50
260	2.43629	9.58771	CLEG	Continental	379	27
281	1.14039	-16.0362	CLEG	Continental	278	27
450	0.132325	-14.3864	CLEG	Mediterranean	1263	58
745	0.414687	-9.66604	CLEG	Continental	229	152
785	0.466523	-29.9534	CLEG	Continental	137	29
820	2.07343	-16.6121	CLEG	Continental	149	45
282	2.31569	-10.9764	CLEG	Mediterranean	425	41
292	2.71267	-11.8784	CLEG	Mediterranean	547	26
312	0.330813	-13.0881	CLEG	Mediterranean	265	20
320	0.463138	-10.0348	CLEG	Mediterranean	661	139
535	0.926276	-24.9441	CLEG	Mediterranean	453	20
720	1.27536	-11.1972	CLEG	Boreal	60	19
767	0.25	-12.5288	CLEG	Pannonian	1191	19
112	0.310636	-26.5861	CRYE	Continental	1170	97
114	0.310636	-35.5915	CRYE	Continental	259	29
115	0.103545	-34.9581	CRYE	Continental	358	42
30	0.816121	-44.3294	CRYE	Atlantic	1567	53
370	0.414181	-27.2441	CRYE	Continental	1513	186
450	0.247312	-18.5557	CRYE	Mediterranean	218	24
50	1.34609	-41.2964	CRYE	Continental	277	43
60	0.828362	-42.7299	CRYE	Continental	490	39
615	0.890323	-19.595	CRYE	Mediterranean	1008	22
660	0.948905	-39.2341	CRYE	Alpine	1310	470
670	1.11821	-35.4471	CRYE	Boreal	246	44
710	0.638978	-14.8187	CRYE	Boreal	370	28
745	0.414181	-13.7517	CRYE	Continental	543	28
755	0.86262	-28.3688	CRYE	Boreal	105	21
770	1.11821	-19.6555	CRYE	Boreal	567	64
775	0.415335	-19.1719	CRYE	Boreal	798	141
785	0.465954	-26.2123	CRYE	Continental	3631	133
790	0.310636	-22.2621	CRYE	Continental	7862	77
795	0.621272	-18.83	CRYE	Continental	5902	373
800	0.517727	-18.2825	CRYE	Continental	398	64
90	1.03545	-34.0714	CRYE	Continental	1042	238
10	0.34005	-41.9232	CRYE	Atlantic	1156	17
113	0.258863	-16.068	CRYE	Continental	823	47
116	0.207091	-29.4925	CRYE	Continental	358	44
720	1.34185	-14.7802	CRYE	Boreal	415	34
80	1.19077	-31.2932	CRYE	Continental	444	100

## Sheet: Fig_s5_and_s6
CROP	Error
CBRL	-0.072465
CBRL	0.0870346
CBRL	0.0450838
CBRL	-0.0916226
CBRL	-0.0231682
CBRL	-0.0658546
CBRL	0.0627329
CBRL	-0.106764
CBRL	-0.0278131
CBRL	0.23162
CBRL	-0.174289
CBRL	0.0222795
CBRL	0.0997644
CBRL	-0.092198
CBRL	0.268093
CBRL	0.254267
CBRL	-0.0656645
CBRL	0.234883
CBRL	-0.00174889
CBRL	0.0345348
CBRL	0.0187692
CBRL	-0.0348818
CBRL	-0.0580762
CBRL	-0.056583
CBRL	-0.109381
CBRL	-0.0997458
CBRL	0.432452
CBRL	-0.0755823
CBRL	-0.060643
CBRL	-0.121231
CBRL	-0.152519
CBRL	-0.0364118
CBRL	0.748023
CBRL	-0.0669502
CBRL	0.129369
CBRL	-0.101949
CBRL	0.508984
CBRL	-0.167072
CBRL	-0.0464332
CBRL	0.246751
CBRL	0.0462241
CBRL	0.157061
CBRL	-0.101786
CBRL	0.00277177
CBRL	-0.000950128
CBRL	-0.11306
CBRL	-0.0759426
CBRL	-0.05458
CBRL	0.195718
CBRL	-0.10659
CBRL	-0.166755
CBRL	-0.0903702
CBRL	-0.0638914
CBRL	0.168293
CBRL	-0.20722
CBRL	-0.0556044
CBRL	-0.121817
CBRL	0.164572
CBRL	0.0317515
CBRL	0.128653
CBRL	0.146294
CBRL	-0.00894587
CBRL	0.059195
CBRL	0.0356779
CBRL	-0.468717
CBRL	0.0393544
CBRL	-0.0633638
CBRL	-0.0303025
CBRL	-0.258506
CBRL	0.167367
CBRL	-0.28353
CBRL	0.671549
CBRL	-0.207383
CBRL	-0.380052
CBRL	2.22045e-16
CBRL	0.189689
CBRL	-0.370035
CBRL	0.283274
CBRL	0.225648
CBRL	0.19323
CBRL	-0.0158315
CBRL	0.13369
CBRL	0.186465
CBRL	0.0925518
CBRL	0.00790587
CBRL	0.0885283
CBRL	-0.0580584
CBRL	-0.152642
CBRL	0.0816323
CBRL	-0.212616
CBRL	0.0203594
CBRL	-0.135523
CBRL	0.133945
CBRL	-0.00380945
CBRL	-0.0608014
CBRL	-0.191889
CBRL	-0.0270186
CBRL	0.199103
CBRL	-0.191145
CBRL	0.0168692
CBRL	-0.105274
CBRL	-0.0379699
CBRL	-0.155094
CBRL	-0.00425464
CBRL	0.0150648
CBRL	0.0179435
CBRL	-0.0947946
CBRL	-0.0505946
CBRL	0.0211357
CBRL	-0.100788
CBRL	0.0791775
CBRL	0.0709561
CBRL	-0.0713658
CBRL	-0.0386029
CBRL	-0.17033
CBRL	-0.100411
CBRL	-0.238476
CBRL	-0.189609
CBRL	0.00627999
CBRL	-0.246968
CBRL	0.321925
CBRL	0.120532
CBRL	0.0694955
CBRL	-0.0332395
CBRL	-0.246322
CBRL	0.0421848
CBRL	0.0461574
CBRL	0.198102
CBRL	-0.134599
CBRL	0.108468
CBRL	0.125563
CBRL	0.0794672
CBRL	0.0542104
CBRL	0.0779866
CBRL	-0.0559005
CBRL	0.0172923
CBRL	-0.39567
CBRL	-0.213651
CBRL	-0.0233628
CBRL	-0.00120471
CBRL	0.247371
CBRL	0.363109
CBRL	-0.277201
CBRL	0.133097
CBRL	0.398046
CBRL	0.0714961
CBRL	-0.117552
CBRL	0.0877961
CBRL	-0.213012
CBRL	0.0379109
CBRL	-0.162284
CBRL	-0.0506603
CBRL	-0.135445
CBRL	-0.146563
CBRL	0.108877
CBRL	0.00990379
CBRL	0.0806034
CBRL	-0.182161
CBRL	-0.0492684
CBRL	0.310586
CBRL	0.186704
CBRL	-0.0857069
CBRL	-0.403476
CBRL	0.0562035
CBRL	-0.128486
CBRL	-0.0734268
CBRL	0.0658487
CBRL	-0.0864486
CBRL	-0.275774
CBRL	0.159319
CBRL	0.00081018
CBRL	-0.480464
CBRL	-0.107387
CBRL	0.228291
CBRL	-0.0354728
CBRL	0.0988758
CBRL	0.00199844
CBRL	0.04715
CBRL	0.496962
CBRL	-0.103969
CBRL	-0.16025
CBRL	0.0590634
CBRL	-0.242291
CBRL	0.0629733
CBRL	0.0189706
CBRL	-0.00804109
CBRL	0.152136
CBRL	0.044676
CBRL	0.0544323
CBRL	-0.2419
CBRL	0.101568
CBRL	-0.185791
CBRL	-0.168228
CBRL	-0.0947613
CBRL	-0.180549
CBRL	-0.11228
CBRL	-0.159715
CBRL	-0.0314258
CBRL	-0.0924856
CBRL	-0.0567021
CBRL	-0.102643
CBRL	0.375262
CBRL	-0.00353046
CBRL	0.371212
CBRL	-0.187378
CBRL	-0.0379474
CBRL	0.191689
CBRL	-0.221746
CBRL	0.148612
CBRL	0.212689
CBRL	-0.326846
CBRL	0.0678565
CBRL	-0.0823057
CBRL	0.0358021
CBRL	-0.182806
CBRL	0.105971
CBRL	-0.0601895
CBRL	-0.094011
CBRL	-0.143982
CBRL	-0.188812
CBRL	-0.163255
CBRL	-0.00652479
CBRL	0.348597
CBRL	0.0166112
CBRL	0.120275
CBRL	0.091679
CBRL	0.21807
CBRL	0.175403
CBRL	0.15062
CBRL	0.212329
CBRL	-0.0435765
CBRL	-0.0204102
CBRL	-0.0176409
CBRL	0.687833
CBRL	-0.168112
CBRL	0.48491
CBRL	-0.095458
CBRL	0.11481
CBRL	-0.174282
CBRL	0.0799107
CBRL	-0.195246
CBRL	0.277923
CBRL	0.0443619
CBRL	0.336244
CBRL	0.116631
CBRL	0.0253692
CBRL	-0.211009
CBRL	-0.224124
CBRL	-0.185196
CBRL	0.0925146
CBRL	-0.0620485
CBRL	-0.189692
CBRL	-0.262569
CBRL	0.232453
CBRL	0.241423
CBRL	-0.121541
CBRL	0.118287
CBRL	0.181024
CBRL	0.161006
CBRL	0.170894
CBRL	0.0831424
CBRL	0.0720822
CBRL	-0.0390082
CBRL	-0.135608
CBRL	-0.0490971
CBRL	-0.153772
CBRL	0.0736421
CBRL	-0.0362862
CBRL	-0.0737496
CBRL	-0.312836
CBRL	-0.0100934
CBRL	-0.0987177
CBRL	0.345529
CBRL	-0.0397583
CBRL	-0.00475497
CBRL	0.00948902
CBRL	-0.295778
CBRL	-0.0126195
CBRL	-0.139853
CBRL	-0.0536428
CBRL	-0.141965
CBRL	0.179424
CBRL	0.0271167
CBRL	-0.321058
CBRL	-0.10665
CBRL	-0.0749443
CBRL	-0.0683677
CBRL	-0.00347004
CBRL	-0.0591714
CBRL	-0.300031
CBRL	-0.127006
CBRL	0.092893
CBRL	0.418262
CBRL	0.513889
CBRL	-0.277525
CBRL	0.257088
CBRL	0.106344
CBRL	0.199572
CBRL	-0.0364563
CBRL	-0.163088
CBRL	0.57056
CBRL	-0.154099
CBRL	-0.0989726
CBRL	0.236036
CBRL	-0.295344
CBRL	-0.20318
CBRL	-0.1694
CBRL	-0.0949454
CBRL	-0.0890528
CBRL	-0.130492
CBRL	0.345793
CBRL	-0.227417
CBRL	0.266622
CBRL	0.254567
CBRL	-0.0238073
CBRL	-0.0407156
CBRL	-0.10025
CBRL	0.222544
CBRL	-0.254999
CBRL	-0.243922
CBRL	-0.155269
CBRL	-0.112559
CBRL	0.116461
CBRL	-0.107797
CBRL	-0.0598409
CBRL	-0.0396101
CBRL	-0.134611
CBRL	0.488397
CBRL	0.160271
CBRL	-0.0431335
CBRL	-7.59925e-05
CBRL	0.0895021
CBRL	-0.17956
CBRL	-0.0853775
CBRL	-0.00740988
CBRL	-0.00818475
CBRL	-0.0364017
CBRL	0.0617609
CBRL	0.0754856
CBRL	-0.131351
CBRL	-0.0389149
CBRL	-0.133345
CBRL	0.00782471
CBRL	-0.0308686
CBRL	-0.0419312
CBRL	0.237404
CBRL	-0.0949939
CBRL	-0.0451913
CBRL	-0.075373
CBRL	-0.0618301
CBRL	-0.100674
CBRL	-0.0844427
CBRL	-0.0299648
CBRL	0.206114
CBRL	-0.0856922
CBRL	-0.0240067
CBRL	-0.122426
CBRL	0.0795812
CBRL	-0.146762
CBRL	0.178758
CBRL	-0.157306
CBRL	-0.233711
CBRL	0.100944
CBRL	-0.0372944
CBRL	0.093697
CBRL	-0.076206
CBRL	0.121791
CBRL	-0.0983662
CBRL	-0.115555
CBRL	-0.132807
CBRL	-0.0415134
CBRL	-0.0917293
CBRL	0.0306313
CBRL	-0.0760037
CBRL	-0.184388
CBRL	-0.0644519
CBRL	-0.0261191
CBRL	-0.0202918
CBRL	-0.17417
CBRL	-0.108193
CBRL	0.0596374
CBRL	0.0969557
CBRL	0.0624389
CBRL	-0.33647
CBRL	-0.181782
CBRL	-0.0698708
CBRL	-0.0555873
CBRL	0.0813836
CBRL	0.142678
CBRL	-0.000467905
CBRL	0.0531291
CBRL	-0.153062
CBRL	0.176467
CBRL	-0.0640844
CBRL	-0.429434
CBRL	0.0522434
CBRL	-0.0860564
CBRL	-0.101878
CBRL	-0.270426
CBRL	-0.200454
CBRL	-0.0553844
CBRL	0.0411753
CBRL	-0.137353
CBRL	0.100088
CBRL	0.00707907
CBRL	0.100007
CBRL	0.190929
CBRL	0.129902
CBRL	-0.0608772
CBRL	-0.135966
CBRL	-0.153213
CBRL	-0.222801
CBRL	0.141075
CBRL	0.372608
CBRL	0.0873414
CBRL	0.330722
CBRL	0.0384497
CBRL	-0.104433
CBRL	0.141141
CBRL	-0.0150355
CBRL	0.150875
CBRL	0.163618
CBRL	-0.135417
CBRL	0.106233
CBRL	0.018624
CBRL	-0.018557
CBRL	0.118883
CBRL	0.0800002
CBRL	0.0512279
CBRL	0.403818
CBRL	-0.203019
CBRL	-0.0652117
CBRL	-0.0324954
CBRL	-0.0351458
CBRL	-0.182898
CBRL	-0.0605754
CBRL	-0.0944584
CBRL	0.0447675
CBRL	0.00727834
CBRL	0.0196925
CBRL	-0.00236729
CBRL	-0.0283252
CBRL	0.12087
CBRL	-0.042668
CBRL	-0.296761
CBRL	0.0801257
CBRL	0.0280483
CBRL	-0.0299568
CBRL	0.164116
CBRL	0.0853663
CBRL	0.0280304
CBRL	-0.0761693
CBRL	0.0614904
CBRL	-0.175566
CBRL	-0.0593959
CBRL	0.00774887
CBRL	-0.0141527
CBRL	-0.00636081
CBRL	0.0734084
CBRL	-0.0136984
CBRL	0.449077
CBRL	-0.0076566
CBRL	-0.209719
CBRL	-0.0265726
CBRL	0.00937775
CBRL	0.210957
CBRL	-0.0367246
CBRL	0.0722255
CBRL	0.166793
CBRL	-0.0846005
CBRL	-0.164816
CBRL	-0.109043
CBRL	-0.280434
CBRL	-0.263875
CBRL	0.347918
CBRL	-0.00306986
CBRL	0.185579
CBRL	0.246693
CBRL	0.48196
CBRL	0.0762741
CBRL	0.580455
CBRL	0.153547
CBRL	0.121207
CBRL	0.129936
CBRL	-0.16453
CBRL	0.291353
CBRL	-0.0337912
CBRL	0.0279547
CBRL	-0.021157
CBRL	-0.084366
CBRL	-0.0488753
CBRL	-0.0348119
CBRL	-0.217233
CBRL	-0.181942
CBRL	-0.0303719
CBRL	0.200143
CBRL	-0.12502
CBRL	0.235627
CBRL	-0.0955855
CBRL	-0.0794257
CBRL	-0.114504
CBRL	0.0391575
CBRL	-0.00264454
CBRL	0.00607021
CBRL	0.232341
CBRL	-0.211946
CBRL	-0.0649613
CBRL	-0.139213
CBRL	0.0216149
CBRL	-0.18185
CBRL	-0.129324
CBRL	-0.0362918
CBRL	0.0744649
CBRL	-0.0691617
CBRL	0.0927983
CBRL	0.181063
CBRL	0.174643
CBRL	0.161393
CBRL	0.0476121
CBRL	-0.0446114
CBRL	-0.103725
CBRL	-0.0683317
CBRL	-0.163228
CBRL	0.410591
CBRL	-0.0186843
CBRL	-0.243504
CBRL	-0.0714404
CBRL	-0.256428
CBRL	-0.0417859
CBRL	-0.103368
CBRL	0.0850712
CBRL	-0.0404939
CBRL	0.0142855
CBRL	0.0548724
CBRL	-0.00881648
CBRL	0.0249884
CBRL	-0.0402979
CBRL	-0.071122
CBRL	-0.0578373
CBRL	-0.0110785
CBRL	-0.111655
CBRL	0.0428056
CBRL	-0.0723956
CBRL	0.0684901
CBRL	-0.188597
CBRL	0.008807
CBRL	0.276674
CBRL	0.0482876
CBRL	-0.0687572
CBRL	0.0572287
CBRL	0.707413
CBRL	-0.0890059
CBRL	-0.138988
CBRL	-0.144076
CBRL	0.0486662
CBRL	-0.034932
CBRL	-0.0193339
CBRL	0.139084
CBRL	0.079964
CBRL	-0.076641
CBRL	0.00134256
CBRL	0.105932
CBRL	-0.0264301
CBRL	0.337069
CBRL	0.153439
CBRL	-0.0670267
CBRL	0.112177
CBRL	0.138186
CBRL	0.228355
CBRL	-0.0605278
CBRL	-0.0372422
CBRL	0.100555
CBRL	0.0142561
CBRL	0.0517117
CBRL	-0.0565745
CBRL	0.0856054
CBRL	0.0245346
CBRL	0.0656105
CBRL	0.0415358
CBRL	0.0676936
CBRL	-0.133644
CBRL	-0.100023
CBRL	0.0982863
CBRL	0.0451249
CBRL	-0.0314158
CBRL	0.0868257
CBRL	-0.241315
CBRL	0.129453
CBRL	0.165336
CBRL	-0.123311
CBRL	-0.0588517
CBRL	-0.0867563
CBRL	0.241395
CBRL	-0.0413963
CBRL	-0.0058576
CBRL	-0.000638495
CBRL	0.00325387
CBRL	0.0506815
CBRL	-0.064886
CBRL	0.183115
CBRL	0.0423309
CBRL	-0.105295
CBRL	0.144214
CBRL	0.00795962
CBRL	0.0054031
CBRL	0.0179209
CBRL	-0.0961487
CBRL	0.0540604
CBRL	-0.0502392
CBRL	-0.056169
CBRL	0.0296395
CBRL	0.000510587
CBRL	0.0194437
CBRL	0.0219878
CBRL	0.0158337
CBRL	-0.15781
CBRL	-0.00241163
CBRL	0.0751465
CBRL	0.0444216
CBRL	-0.0557421
CBRL	-0.121434
CBRL	0.0170952
CBRL	0.194764
CBRL	-0.059893
CBRL	-0.142043
CBRL	-0.0680406
CBRL	0.27468
CBRL	0.295443
CBRL	-0.256539
CBRL	0.185263
CBRL	-0.158894
CBRL	0.177865
CBRL	-0.133339
CBRL	0.236157
CBRL	-0.130674
CBRL	-0.496983
CBRL	-0.0381578
CBRL	-0.278344
CBRL	-0.278397
CBRL	-0.250955
CBRL	0.077063
CBRL	0.328807
CBRL	0.0667372
CBRL	0.219682
CBRL	-0.173289
CBRL	-0.0853416
CBRL	0.0266468
CBRL	-0.0304144
CBRL	0.0773015
CBRL	0.00780669
CBRL	0.18001
CBRL	0.0071869
CBRL	-0.106005
CBRL	-0.0270555
CBRL	-0.113594
CBRL	-0.0846615
CBRL	-0.0252999
CBRL	-0.0530229
CBRL	-0.145743
CBRL	-0.0927292
CBRL	-0.18751
CBRL	0.26512
CBRL	-0.0830615
CBRL	-0.158146
CBRL	-0.0741487
CBRL	0.166513
CBRL	-0.18462
CBRL	-0.00121642
CBRL	-0.131682
CBRL	-0.04441
CBRL	-0.0912453
CBRL	-0.0151841
CBRL	0.737204
CBRL	-0.0571998
CBRL	-0.379432
CBRL	-0.0315805
CBRL	-0.085642
CBRL	0.0601298
CBRL	0.399538
CBRL	-0.0178052
CBRL	0.120084
CBRL	-0.00572058
CBRL	0.0408072
CBRL	-0.136582
CBRL	-0.121861
CBRL	-0.10435
CBRL	-0.187892
CBRL	0.690164
CBRL	-0.0368621
CBRL	0.0223291
CBRL	0.516166
CBRL	-0.0897116
CBRL	0.134874
CBRL	-0.0692602
CBRL	0.044004
CBRL	-0.0629795
CBRL	-0.130787
CBRL	0.0153993
CBRL	-0.145189
CBRL	-0.0581517
CBRL	-0.033089
CBRL	0.0470676
CBRL	-0.201364
CBRL	0.109778
CBRL	-0.0435427
CBRL	0.0196676
CBRL	0.0732524
CBRL	-0.0397323
CBRL	-0.00312715
CBRL	0.0122695
CBRL	-0.0871994
CBRL	0.0495945
CBRL	-0.146572
CBRL	0.0104319
CBRL	-0.12755
CBRL	0.0809927
CBRL	-0.161201
CBRL	-0.111722
CBRL	-0.243922
CBRL	0.136548
CBRL	-0.020473
CBRL	-0.0786668
CBRL	-0.0241118
CBRL	0.856711
CBRL	-0.200319
CBRL	-0.125756
CBRL	0.143481
CBRL	-0.0742544
CBRL	0.172914
CBRL	-0.0928423
CBRL	-0.158397
CBRL	0.0828731
CBRL	-0.118595
CBRL	-0.0594044
CBRL	-0.0118571
CBRL	-0.0275034
CBRL	0.217415
CBRL	-0.0828762
CBRL	0.0172294
CBRL	-0.179384
CBRL	-0.153317
CBRL	-0.0542114
CBRL	-0.172324
CBRL	-0.159721
CBRL	-0.138042
CBRL	0.0688321
CBRL	-0.16219
CBRL	0.0183571
CBRL	-0.0621876
CBRL	-0.0939311
CBRL	0.220617
CBRL	0.180701
CBRL	0.104573
CBRL	-0.0418201
CBRL	-0.211064
CBRL	-0.15416
CBRL	-0.0976826
CBRL	-0.0435681
CBRL	0.122291
CBRL	0.150085
CBRL	0.654007
CBRL	-0.297858
CBRL	-0.249075
CBRL	0.000501347
CBRL	0.0519232
CBRL	-0.0839467
CBRL	-0.100605
CBRL	-0.0547215
CBRL	-0.0383894
CBRL	-0.102764
CBRL	-0.0892599
CBRL	0.0153302
CBRL	-0.153627
CBRL	0.0660934
CBRL	-0.137167
CBRL	0.0145373
CBRL	0.0537237
CBRL	-0.0846416
CBRL	-0.0852265
CBRL	0.169502
CBRL	0.110084
CBRL	0.129237
CBRL	0.0624676
CBRL	-0.307829
CBRL	0.0512443
CBRL	-0.0218069
CBRL	0.0793602
CBRL	-0.264677
CBRL	-0.00816296
CBRL	0.00304917
CBRL	-0.15794
CBRL	0.260711
CBRL	0.0870216
CBRL	0.00680954
CBRL	0.281472
CBRL	0.0852357
CBRL	-0.000436178
CBRL	0.00177615
CBRL	-0.0933716
CBRL	0.514146
CBRL	0.302355
CBRL	-0.359817
CBRL	0.269083
CBRL	0.0763883
CBRL	0.521786
CBRL	0.13819
CBRL	0.558778
CBRL	-0.0968092
CBRL	-0.27343
CBRL	0.285893
CBRL	0.203877
CBRL	0.0737868
CBRL	-0.256966
CBRL	-0.241123
CBRL	-0.128018
CBRL	-0.225286
CBRL	-0.25566
CBRL	-0.0371491
CBRL	-0.109889
CBRL	-0.125884
CBRL	0.129082
CBRL	0.103962
CBRL	0.0547251
CBRL	-0.053116
CBRL	-0.146516
CBRL	-0.0426444
CBRL	-0.0502403
CBRL	-0.157152
CBRL	-0.0694143
CBRL	-0.0954183
CBRL	0.157555
CBRL	0.00339565
CBRL	0.408938
CBRL	-0.116599
CBRL	-0.22504
CBRL	-0.138875
CBRL	0.0611891
CBRL	0.0154073
CBRL	0.0620026
CBRL	-0.0642062
CBRL	-0.0521682
CBRL	0.0135396
CBRL	-0.0806279
CBRL	-0.252266
CBRL	-0.0761346
CBRL	0.0856277
CBRL	-0.255106
CBRL	-0.186127
CBRL	-0.175046
CBRL	-0.0544437
CBRL	0.0624495
CBRL	0.0102705
CBRL	-0.0628226
CBRL	-0.191995
CBRL	0.276479
CBRL	0.055628
CBRL	-0.0717256
CBRL	-0.0476599
CBRL	-0.121919
CBRL	0.188385
CBRL	-0.173869
CBRL	-0.0164926
CBRL	0.102919
CBRL	0.0345984
CBRL	0.0827737
CBRL	-0.0509743
CBRL	-0.27022
CBRL	-0.021669
CBRL	-0.0270007
CBRL	0.0227046
CBRL	0.592428
CBRL	-0.163955
CBRL	-0.183586
CBRL	0.0411504
CBRL	-0.193746
CBRL	0.0482619
CBRL	-0.126238
CBRL	-0.302643
CBRL	-0.0734314
CBRL	-0.0340413
CBRL	0.12781
CBRL	-0.00851922
CBRL	0.196599
CBRL	-0.0840272
CBRL	0.0864907
CBRL	-0.246786
CBRL	-0.167029
CBRL	-0.0583324
CBRL	0.00809546
CBRL	-0.301064
CBRL	-0.0937675
CBRL	-0.236369
CBRL	-0.19585
CBRL	-0.0776418
CBRL	0.303153
CBRL	0.042165
CBRL	0.0466841
CBRL	0.106816
CBRL	0.160238
CBRL	0.229617
CBRL	0.308919
CBRL	0.542708
CBRL	0.132774
CBRL	0.0851312
CBRL	0.0311647
CBRL	-0.027605
CBRL	-0.0031002
CBRL	-0.122683
CBRL	0.207779
CBRL	0.262153
CBRL	0.134347
CBRL	0.0773887
CBRL	-0.203147
CBRL	-0.1303
CBRL	-0.0195162
CBRL	-0.160413
CBRL	0.0219318
CBRL	0.00256488
CBRL	-0.00669798
CBRL	-0.0640204
CBRL	-0.114634
CBRL	0.0623119
CBRL	-0.00924125
CBRL	-0.0471828
CBRL	-0.233648
CBRL	0.0850381
CBRL	0.0924608
CBRL	-0.127409
CBRL	0.0641228
CBRL	-0.0802419
CBRL	-0.0325254
CBRL	-0.0754415
CBRL	-0.0722189
CBRL	-0.0600593
CBRL	-0.131209
CBRL	0.0117087
CBRL	-0.0647388
CBRL	-0.115004
CBRL	0.180115
CBRL	0.0333243
CBRL	0.16978
CBRL	0.00151649
CBRL	-0.189497
CBRL	-0.168505
CBRL	0.111824
CBRL	-0.130581
CBRL	-0.0894194
CBRL	-0.0340287
CBRL	-0.220324
CBRL	0.0132471
CBRL	-0.148167
CBRL	-0.128317
CBRL	-0.117523
CBRL	-0.0545446
CBRL	-0.124828
CBRL	0.549489
CBRL	-0.108651
CBRL	-0.0603672
CBRL	-0.0429326
CBRL	-0.206987
CBRL	-0.143255
CBRL	-0.330611
CBRL	-0.0727834
CBRL	-0.320341
CBRL	0.673503
CBRL	-0.339326
CBRL	0.363976
CBRL	-0.244816
CBRL	0.10959
CBRL	-0.222309
CBRL	0.920961
CBRL	-0.224854
CBRL	0.0146083
CBRL	0.260288
CBRL	-0.0937585
CBRL	-0.129082
CBRL	0.118255
CBRL	0.561853
CBRL	0.409365
CBRL	-0.0543167
CBRL	-0.083985
CBRL	-0.00698345
CBRL	-0.00832867
CBRL	0.0660161
CBRL	-0.155405
CBRL	0.114597
CBRL	0.792088
CBRL	-0.287557
CBRL	-0.258595
CBRL	0.257471
CBRL	0.0987473
CBRL	-0.049849
CBRL	0.0962243
CBRL	-0.224792
CBRL	0.419759
CBRL	-0.0092514
CBRL	0.350954
CBRL	0.0361008
CBRL	-0.112085
CBRL	0.0398956
CBRL	0.0091443
CBRL	-0.137013
CBRL	-0.00512317
CBRL	0.110016
CBRL	0.0294169
CBRL	-0.0412842
CBRL	0.153985
CBRL	-0.048164
CBRL	-0.0336544
CBRL	-0.0146058
CBRL	-0.00101424
CBRL	0.0711519
CBRL	-0.106268
CBRL	-0.29791
CBRL	-0.132428
CBRL	0.0827599
CBRL	0.0357574
CBRL	0.0789573
CBRL	-0.20099
CBRL	-0.209217
CBRL	0.199418
CBRL	-0.0501536
CBRL	-0.106579
CBRL	0.293189
CBRL	0.116707
CBRL	0.189784
CBRL	-0.0256667
CBRL	-0.175465
CBRL	0.0659827
CBRL	0.0450693
CBRL	-0.139945
CBRL	-0.215413
CBRL	-0.00368667
CBRL	0.0415869
CBRL	0.141676
CBRL	-0.00201131
CBRL	0.0766194
CBRL	0.34124
CBRL	0.814127
CBRL	-0.0783704
CBRL	0.0285731
CBRL	0.010861
CBRL	-0.0802871
CBRL	-0.224415
CBRL	-0.169707
CBRL	-0.229379
CBRL	0.124424
CBRL	0.494596
CBRL	0.193944
CBRL	0.00664319
CBRL	-0.121231
CBRL	-0.0286694
CBRL	-0.0668754
CBRL	-0.0860519
CBRL	0.0926989
CBRL	0.00375142
CBRL	0.237906
CBRL	-0.145868
CBRL	-0.0572044
CBRL	0.10275
CBRL	-0.0156651
CBRL	-0.217613
CBRL	0.149016
CBRL	-0.202951
CBRL	0.0298743
CBRL	0.336232
CBRL	0.0692834
CBRL	-0.179612
CBRL	-0.308189
CBRL	-0.0754723
CBRL	0.0704629
CBRL	-0.179495
CBRL	0.148597
CBRL	0.0605669
CBRL	-0.0249429
CBRL	-0.221895
CBRL	-0.0443539
CBRL	0.00949517
CBRL	0.0255067
CBRL	0.0483041
CBRL	0.071961
CBRL	0.0847253
CBRL	-0.0367029
CBRL	-0.123903
CBRL	0.096586
CBRL	-0.0855444
CBRL	-0.106563
CBRL	0.0120384
CBRL	0.10283
CBRL	0.0260994
CBRL	-0.0829839
CBRL	0.516643
CBRL	0.00590786
CBRL	-0.114174
CBRL	0.221832
CBRL	-0.0784148
CBRL	-0.0027856
CBRL	0.0510603
CBRL	0.132737
CBRL	-0.101055
CBRL	0.00566257
CBRL	-0.170228
CBRL	-0.0727768
CBRL	0.0671811
CBRL	-0.142612
CBRL	0.0535992
CBRL	0.088685
CBRL	-0.0912933
CBRL	0.0314412
CBRL	0.000606645
CBRL	-0.330173
CBRL	-0.0266849
CBRL	-0.0442005
CBRL	0.0189373
CBRL	0.393878
CBRL	-0.0524998
CBRL	0.0553106
CBRL	0.0078532
CBRL	-0.153226
CBRL	0.0211629
CBRL	-0.0203274
CBRL	0.264989
CBRL	-0.111522
CBRL	-0.158553
CBRL	0.0784947
CBRL	-0.0898759
CBRL	0.232526
CBRL	-0.262439
CBRL	-0.290331
CBRL	0.0583056
CBRL	-0.146207
CBRL	-0.20943
CBRL	-0.212238
CBRL	0.207055
CBRL	-0.191179
CBRL	-0.19117
CBRL	-0.0927877
CBRL	-0.124527
CBRL	0.433426
CBRL	0.0289244
CBRL	-0.141702
CBRL	0.103822
CBRL	0.489022
CBRL	-0.0322641
CBRL	0.0275188
CBRL	0.0689956
CBRL	0.0355479
CBRL	-0.1058
CBRL	0.0110758
CBRL	0.054405
CBRL	0.0292424
CBRL	-0.00464053
CBRL	0.0907563
CBRL	-0.273967
CBRL	0.0550643
CBRL	-0.146022
CBRL	0.128427
CBRL	0.125156
CBRL	-0.262297
CBRL	0.13246
CBRL	-0.0601575
CBRL	-0.112719
CBRL	-0.0876253
CBRL	0.154099
CBRL	-0.158543
CBRL	-0.0749615
CBRL	0.0916808
CBRL	0.0138264
CBRL	0.257153
CBRL	0.0854885
CBRL	0.0262259
CBRL	0.592781
CBRL	0.125008
CBRL	0.0478024
CBRL	-0.0986307
CBRL	-0.0361397
CBRL	0.07809
CBRL	0.0169189
CBRL	0.230504
CBRL	-0.0384702
CBRL	0.117682
CBRL	0.133477
CBRL	0.461599
CBRL	-0.326672
CBRL	-0.11935
CBRL	0.0693711
CBRL	-0.124276
CBRL	-0.0619078
CBRL	-0.0790195
CBRL	0.159371
CBRL	0.0979609
CBRL	-0.114632
CBRL	-0.13287
CBRL	0.133519
CBRL	-0.00740242
CBRL	-0.0266862
CBRL	0.0599925
CBRL	-0.139541
CBRL	-0.023822
CBRL	-0.10779
CBRL	0.00234558
CBRL	0.0385264
CBRL	0.700744
CBRL	-0.0839451
CBRL	0.0240514
CBRL	-0.0754949
CBRL	0.0224373
CBRL	-0.141349
CBRL	-0.179344
CBRL	0.0971886
CBRL	-0.140483
CBRL	0.0291382
CBRL	-0.114501
CBRL	0.134132
CBRL	-0.126686
CBRL	0.0907751
CBRL	-0.201337
CBRL	-0.0239683
CBRL	-0.0341685
CBRL	-0.0205941
CBRL	-0.0568197
CBRL	0.0979496
CBRL	0.024963
CBRL	-0.156068
CBRL	-0.020287
CBRL	-0.141457
CBRL	0.033617
CBRL	-0.10842
CBRL	-0.0472687
CBRL	0.494577
CBRL	-0.305974
CBRL	0.258078
CBRL	-0.122915
CBRL	0.374289
CBRL	-0.135734
CBRL	-0.0460177
CBRL	-0.181505
CBRL	-0.0132127
CBRL	0.168389
CBRL	0.0373111
CBRL	0.518639
CBRL	0.0321974
CBRL	0.0702799
CBRL	-0.266002
CBRL	0.086864
CBRL	-0.167984
CBRL	0.180244
CBRL	0.0961719
CBRL	0.0173223
CBRL	0.0385134
CBRL	-0.0451065
CBRL	-0.209003
CBRL	-0.0635545
CBRL	0.0680675
CBRL	-0.0366757
CBRL	0.0760758
CBRL	-0.0843208
CBRL	-0.0927359
CBRL	0.158471
CBRL	-0.161525
CBRL	0.155988
CBRL	-0.0448499
CBRL	-0.0255792
CBRL	-0.167579
CBRL	-0.102577
CBRL	-0.0421334
CBRL	0.013592
CBRL	0.195372
CBRL	0.0756396
CBRL	-0.0891572
CBRL	0.0789698
CBRL	0.0997774
CBRL	-0.0831252
CBRL	0.0094827
CBRL	0.114351
CBRL	-0.0888914
CBRL	-0.258397
CBRL	-0.0942217
CBRL	0.360598
CBRL	-0.186764
CBRL	-0.0174425
CBRL	0.0546113
CBRL	-0.102605
CBRL	-0.0353545
CBRL	-0.0767006
CBRL	-0.00526715
CBRL	0.0060216
CBRL	-0.0835516
CBRL	0.103045
CBRL	0.199036
CBRL	0.0643647
CBRL	0.0241793
CBRL	0.0518598
CBRL	0.0964512
CBRL	0.164415
CBRL	0.171812
CBRL	0.177526
CBRL	-0.182961
CBRL	-0.137945
CBRL	0.0515978
CBRL	-0.256952
CBRL	-0.557368
CBRL	0.21864
CBRL	-0.0988838
CBRL	0.065819
CBRL	0.920196
CBRL	-0.182481
CBRL	-0.0944251
CBRL	-0.167654
CBRL	-0.133571
CBRL	-0.224086
CBRL	-0.275804
CBRL	0.13888
CBRL	-0.178249
CBRL	-0.279389
CBRL	-0.325037
CBRL	-0.149601
CBRL	0.00485148
CBRL	-0.121221
CBRL	0.120531
CBRL	-0.0404636
CBRL	-0.14167
CBRL	-0.100494
CBRL	-0.162406
CBRL	-0.17823
CBRL	-0.0983524
CBRL	0.0111494
CBRL	-0.157994
CBRL	0.0179991
CBRL	-0.0783648
CBRL	0.133252
CBRL	0.40076
CBRL	0.0524249
CBRL	-0.0011962
CBRL	-0.0579355
CBRL	0.122677
CBRL	-0.295952
CBRL	-0.10304
CBRL	-0.0352299
CBRL	-0.0132907
CBRL	0.0559922
CBRL	0.149398
CBRL	0.103987
CBRL	-0.292636
CBRL	-0.171012
CBRL	0.0519401
CBRL	-0.139368
CBRL	-0.389383
CBRL	0.196793
CBRL	0.0955116
CBRL	-0.081909
CBRL	0.0987002
CBRL	-0.132148
CBRL	-0.07092
CBRL	1.12766
CBRL	0.0870442
CBRL	-0.0129861
CBRL	-0.139311
CBRL	-0.0925558
CBRL	-0.125101
CBRL	-0.0968206
CBRL	0.0723315
CBRL	0.0617835
CBRL	-0.085105
CBRL	-0.0262168
CBRL	-0.0469841
CBRL	-0.0990919
CBRL	0.195999
CBRL	-0.396514
CBRL	0.0513288
CBRL	0.000296706
CBRL	-0.12561
CBRL	-0.115481
CBRL	-0.0883268
CBRL	-0.050231
CBRL	-0.0135865
CBRL	-0.0647567
CBRL	-0.09527
CBRL	-0.0767878
CBRL	-0.0260608
CBRL	-0.0856024
CBRL	-0.0861464
CBRL	-0.108784
CBRL	-0.118123
CBRL	-0.220935
CBRL	-0.144859
CBRL	-0.121482
CBRL	-0.134389
CBRL	-0.43377
CBRL	-0.109838
CBRL	-0.1077
CBRL	-0.143386
CBRL	-0.121353
CBRL	0.0123855
CBRL	-0.0703174
CBRL	-0.150491
CBRL	-0.100653
CBRL	-0.10106
CBRL	-0.52222
CBRL	-0.232623
CBRL	0.178513
CBRL	-0.0038522
CBRL	-0.0417865
CBRL	-0.0702809
CBRL	-0.0177614
CBRL	-0.0786494
CBRL	-0.177859
CBRL	-0.250885
CBRL	0.0704693
CBRL	-0.193104
CBRL	-0.764335
CBRL	-0.244434
CBRL	0.0836127
CBRL	0.0564219
CBRL	-0.38279
CBRL	-0.0276596
CBRL	-0.134283
CBRL	-0.0665762
CBRL	0.0207061
CBRL	0.0879502
CBRL	-0.183555
CBRL	-0.00840555
CBRL	-0.043251
CBRL	0.0834891
CBRL	0.103572
CBRL	0.579153
CBRL	0.543718
CBRL	-0.207282
CBRL	-0.0391109
CBRL	0.675633
CBRL	-0.291604
CBRL	0.52991
CBRL	0.00848673
CBRL	-0.110632
CBRL	0.0660488
CBRL	-0.106257
CBRL	-0.0303317
CBRL	0.518842
CBRL	-0.0126602
CBRL	0.938945
CBRL	0.301009
CBRL	-0.167632
CBRL	-0.0904761
CBRL	0.183676
CBRL	0.0106693
CBRL	0.0399411
CBRL	0.0384191
CBRL	0.18766
CBRL	0.0460308
CBRL	0.0622382
CBRL	0.26262
CBRL	0.286826
CBRL	-0.0652936
CBRL	-0.106119
CBRL	-0.0842265
CBRL	-0.0843013
CBRL	-0.101276
CBRL	0.2867
CBRL	0.030856
CBRL	0.0236691
CBRL	-0.0813159
CBRL	0.232734
CBRL	0.212796
CBRL	-0.151214
CBRL	-0.344077
CBRL	0.757349
CBRL	-0.082708
CBRL	0.364506
CBRL	-0.25811
CBRL	0.00909908
CBRL	-0.0571189
CBRL	-0.0413543
CBRL	-0.0973359
CBRL	-0.0981326
CBRL	-0.051556
CBRL	0.478806
CBRL	-0.0352901
CBRL	0.217941
CBRL	-0.212807
CBRL	-0.138964
CBRL	-0.0689211
CBRL	0.633742
CBRL	-0.217469
CBRL	-0.246737
CBRL	0.799188
CBRL	-0.299326
CBRL	0.488916
CBRL	0.46963
CBRL	-0.00945883
CBRL	-0.152249
CBRL	-0.0289766
CBRL	-0.2264
CBRL	-0.151209
CBRL	0.170982
CBRL	-0.107137
CBRL	-0.237154
CBRL	-0.115654
CBRL	-0.117069
CBRL	-0.0555296
CBRL	0.300442
CBRL	-0.00999464
CBRL	-0.000683517
CBRL	0.0635927
CBRL	-0.0361507
CBRL	-0.0922212
CBRL	-0.131072
CBRL	0.20923
CBRL	0.491254
CBRL	0.193951
CBRL	-0.127869
CBRL	0.022437
CBRL	-0.124794
CBRL	-0.141007
CBRL	-0.126459
CBRL	0.302754
CBRL	-0.437389
CBRL	0.114716
CBRL	-0.49997
CBRL	-0.118769
CBRL	-0.0552879
CBRL	0.0816906
CBRL	-0.249539
CBRL	-0.137901
CBRL	0.0911637
CBRL	-0.377959
CBRL	0.220833
CBRL	-0.0627066
CBRL	-0.371495
CBRL	0.222642
CBRL	0.142727
CBRL	-0.293258
CBRL	-0.148043
CBRL	-0.445438
CBRL	-0.142559
CBRL	-0.141254
CBRL	-0.149793
CBRL	-0.15388
CBRL	-0.159896
CBRL	-0.454155
CBRL	0.318531
CBRL	-0.168516
CBRL	-0.115623
CBRL	-0.0766237
CBRL	-0.0141889
CBRL	0.04304
CBRL	-0.220114
CBRL	-0.00594892
CBRL	0.333095
CBRL	-0.157162
CBRL	0.315162
CBRL	-0.167552
CBRL	0.0224928
CBRL	-0.357852
CBRL	0.084857
CBRL	-0.414467
CBRL	0.217436
CBRL	-0.23818
CBRL	-0.0800585
CBRL	-0.254828
CBRL	-0.361965
CBRL	-0.0533156
CBRL	-0.478704
CBRL	0.102187
CBRL	-0.876992
CBRL	0.345373
CBRL	0.774447
CBRL	-0.344678
CBRL	0.0736257
CBRL	0.400278
CBRL	0.039216
CBRL	0.305743
CBRL	0.147903
CBRL	0.0631693
CBRL	0.46301
CBRL	0.619908
CBRL	0.599345
CBRL	0.377544
CBRL	-0.0871898
CBRL	0.238592
CBRL	-0.0451414
CBRL	0.196304
CBRL	0.226827
CBRL	-0.0367695
CBRL	-0.167907
CBRL	0.0665989
CBRL	0.0681995
CBRL	-0.0179517
CBRL	-0.085206
CBRL	-0.0783779
CBRL	-0.150736
CBRL	-0.0250351
CBRL	-0.0405607
CBRL	-0.00633485
CBRL	0.339745
CBRL	0.098895
CBRL	0.0300201
CBRL	0.941612
CBRL	0.787685
CBRL	0.0757641
CBRL	-0.16082
CBRL	-0.12995
CBRL	0.436032
CBRL	-0.0905484
CBRL	-0.106414
CBRL	0.131355
CBRL	0.565811
CBRL	-0.0417307
CBRL	-0.0126074
CBRL	-0.696741
CBRL	-0.0102948
CBRL	0.217451
CBRL	0.0862368
CBRL	-0.0945154
CBRL	-0.143567
CBRL	0.0835483
CBRL	-0.120461
CBRL	0.207583
CBRL	0.0678158
CBRL	0.439931
CBRL	0.0753811
CBRL	0.0433004
CBRL	0.118901
CBRL	0.165665
CBRL	0.213152
CBRL	0.320495
CBRL	-0.111719
CBRL	-0.279364
CBRL	-0.323639
CBRL	-0.313484
CBRL	-0.210795
CBRL	-0.348244
CBRL	0.300093
CBRL	-0.326641
CBRL	-0.249704
CBRL	-0.243095
CBRL	-0.278566
CBRL	-0.211088
CBRL	-0.206648
CBRL	-0.111759
CBRL	-0.282949
CBRL	-0.189891
CBRL	-0.238728
CBRL	-0.261024
CBRL	-0.166779
CBRL	-0.129638
CBRL	-0.260833
CBRL	0.0512221
CBRL	-0.240574
CBRL	-0.161772
CBRL	-0.322001
CBRL	-0.294086
CBRL	-0.313432
CBRL	-0.284599
CBRL	-0.298933
CBRL	-0.22485
CBRL	-0.20061
CBRL	-0.299223
CBRL	-0.302871
CBRL	-0.252767
CBRL	-0.327517
CBRL	-0.258523
CBRL	-0.269576
CBRL	-0.266753
CBRL	0.765103
CBRL	-0.180142
CBRL	-0.249543
CBRL	-0.0572501
CBRL	0.0738618
CBRL	0.165722
CBRL	0.182489
CBRL	0.0951051
CBRL	0.197938
CBRL	0.0643692
CBRL	0.236399
CBRL	0.0846131
CBRL	-0.108172
CBRL	-0.181921
CBRL	-0.105109
CBRL	-0.101568
CBRL	-0.331868
CBRL	-0.201238
CBRL	-0.172926
CBRL	-0.10595
CBRL	-0.0972169
CBRL	0.572374
CBRL	-0.225729
CBRL	-0.294342
CBRL	-0.124538
CBRL	-0.218082
CBRL	0.288908
CBRL	0.160985
CBRL	-0.161552
CBRL	0.0889968
CBRL	0.408899
CBRL	0.827991
CBRL	-0.0382276
CBRL	0.127463
CBRL	0.0552862
CBRL	-0.0405344
CBRL	0.180976
CBRL	0.543519
CBRL	0.745021
CBRL	0.832338
CBRL	0.665414
CBRL	-0.293436
CBRL	-0.291072
CBRL	-0.246635
CBRL	-0.24184
CBRL	-0.239143
CBRL	-0.306196
CBRL	-0.300341
CBRL	-0.313271
CBRL	-0.217609
CBRL	-0.231119
CBRL	0.0385026
CBRL	-0.21719
CBRL	-0.264464
CBRL	-0.0253422
CBRL	-0.212457
CBRL	-0.322749
CBRL	-0.173705
CBRL	-0.290232
CBRL	-0.333941
CBRL	-0.307252
CBRL	-0.290005
CBRL	-0.208552
CBRL	0.359789
CBRL	-0.0802068
CBRL	-0.238551
CBRL	0.488306
CBRL	-0.219624
CBRL	0.44341
CBRL	0.545447
CBRL	-0.098723
CBRL	0.221773
CBRL	0.111929
CBRL	-0.0127027
CBRL	0.0460061
CBRL	-0.0463121
CBRL	0.453705
CBRL	0.115989
CBRL	0.0885365
CBRL	-0.567718
CBRL	0.198066
CBRL	-0.696089
CBRL	-0.118169
CBRL	-0.0903175
CBRL	-0.0814904
CBRL	0.0898773
CBRL	0.210421
CBRL	-0.340421
CBRL	0.204968
CBRL	-0.0102285
CBRL	-0.0869368
CBRL	-0.182487
CBRL	-0.186892
CBRL	0.242322
CBRL	0.276194
CBRL	-0.147983
CBRL	-0.0430889
CBRL	0.17411
CBRL	-0.153069
CBRL	0.268179
CBRL	0.322355
CBRL	0.153705
CBRL	0.0710137
CBRL	-0.253624
CBRL	-0.280961
CBRL	-0.268364
CBRL	-0.0351247
CBRL	0.154453
CBRL	-0.108989
CBRL	0.138309
CBRL	1.28661
CBRL	-0.0905113
CBRL	0.046915
CBRL	-0.146298
CBRL	-0.168548
CBRL	-0.282399
CBRL	-0.250264
CBRL	0.223144
CBRL	-0.00881425
CBRL	-0.316356
CBRL	0.331135
CBRL	-0.788776
CBRL	-0.0672791
CBRL	0.167847
CBRL	0.219099
CBRL	0.354077
CBRL	0.0831134
CBRL	0.19006
CBRL	0.246569
CBRL	0.365364
CBRL	0.319544
CBRL	-0.050308
CBRL	0.947821
CBRL	0.279016
CBRL	0.0631828
CBRL	0.207059
CBRL	-0.0792308
CBRL	-0.276
CBRL	-0.258195
CBRL	-0.287253
CBRL	-0.252283
CBRL	-0.289997
CBRL	0.124304
CBRL	0.43798
CBRL	0.216044
CBRL	-0.252598
CBRL	0.0275259
CBRL	0.212425
CBRL	0.0117791
CBRL	-0.0828917
CBRL	0.23833
CBRL	0.354422
CBRL	0.0442678
CBRL	0.435644
CBRL	-0.0510276
CBRL	0.166402
CBRL	-0.112084
CBRL	0.0480738
CBRL	-0.0621065
CBRL	0.222882
CBRL	0.487616
CBRL	-0.0892729
CBRL	0.0118278
CBRL	0.13495
CBRL	0.197178
CBRL	-0.0912911
CBRL	0.0767616
CBRL	-0.0104252
CBRL	0.0737746
CBRL	0.409898
CBRL	-0.0280459
CBRL	0.608435
CBRL	-0.506894
CBRL	0.158164
CBRL	-0.0691301
CBRL	0.124724
CBRL	0.0713287
CBRL	0.115388
CBRL	0.0135531
CBRL	0.160687
CBRL	0.250982
CBRL	-0.307327
CBRL	0.256194
CBRL	0.470782
CBRL	0.706938
CBRL	0.0790416
CBRL	-0.204601
CBRL	0.336059
CBRL	-0.109961
CBRL	0.0902125
CBRL	-0.252658
CBRL	-0.235042
CBRL	-0.254527
CBRL	-0.26344
CBRL	0.221177
CBRL	0.410293
CBRL	0.160646
CBRL	0.696065
CBRL	0.0180789
CBRL	0.0496598
CBRL	-0.189639
CBRL	0.380788
CBRL	-0.0394783
CBRL	0.148613
CBRL	0.155897
CBRL	-0.0326884
CBRL	-0.159528
CBRL	-0.144345
CBRL	0.414938
CBRL	-0.11297
CBRL	-0.182891
CBRL	-0.243322
CBRL	-0.206862
CBRL	-0.159908
CBRL	-0.185267
CBRL	-0.188714
CBRL	-0.339199
CBRL	-0.0402454
CBRL	0.213544
CBRL	-0.0544681
CBRL	0.370137
CBRL	-0.179894
CBRL	-0.333915
CBRL	-0.443387
CBRL	-0.0954875
CBRL	0.22949
CBRL	-0.28069
CBRL	-0.381467
CBRL	-0.360002
CBRL	-0.169269
CBRL	-0.122695
CBRL	-0.036175
CBRL	0.090708
CBRL	-0.177605
CBRL	-0.202157
CBRL	0.0162493
CBRL	0.108847
CBRL	-0.484483
CBRL	-0.166988
CBRL	0.0193249
CBRL	-0.0215493
CBRL	-0.00257414
CBRL	-0.104208
CBRL	0.100233
CBRL	-0.126003
CBRL	0.222883
CBRL	0.0984374
CBRL	0.0620484
CBRL	-0.21643
CBRL	-0.0898065
CBRL	-0.0592149
CBRL	0.0898655
CBRL	0.0823842
CBRL	0.0304327
CBRL	-0.144158
CBRL	-0.0855586
CBRL	0.185876
CBRL	-0.00866951
CBRL	-0.0901636
CBRL	-0.0720555
CBRL	-0.0812629
CBRL	-0.0843019
CBRL	-0.303298
CBRL	-0.105106
CBRL	0.160932
CBRL	-0.0270656
CBRL	-0.394619
CBRL	0.177016
CBRL	0.213516
CBRL	-0.214239
CBRL	0.107252
CBRL	-0.297088
CBRL	-0.564967
CBRL	0.184115
CBRL	0.0706871
CBRL	-0.125316
CBRL	-0.07626
CBRL	-0.0334795
CBRL	0.0266164
CBRL	0.0046326
CBRL	0.0472543
CBRL	-0.173878
CBRL	0.0694685
CBRL	-0.392767
CBRL	0.00788827
CBRL	-0.359536
CBRL	0.88143
CBRL	0.00816181
CBRL	-0.399481
CBRL	-0.125051
CBRL	0.0460463
CBRL	-0.173006
CBRL	1.29556
CBRL	0.248758
CBRL	-0.670815
CBRL	0.198345
CBRL	-0.196049
CBRL	0.00449201
CBRL	-0.124613
CBRL	-0.127667
CBRL	-0.0891931
CBRL	0.0888291
CBRL	0.00934643
CBRL	-0.0853081
CBRL	-0.0332657
CBRL	0.0669784
CBRL	-0.0439137
CBRL	-0.0595874
CBRL	-0.0299822
CBRL	-0.0408233
CBRL	-0.00519621
CBRL	-0.192808
CBRL	-0.153812
CBRL	0.073981
CBRL	0.0268683
CBRL	-0.327032
CBRL	-0.0345332
CBRL	-0.536722
CBRL	0.0768114
CBRL	-0.46361
CBRL	-0.0874229
CBRL	0.140978
CBRL	-0.194953
CBRL	-0.0624655
CBRL	0.193902
CBRL	-0.2396
CBRL	-0.0985163
CBRL	-0.286877
CBRL	-0.0516133
CBRL	0.00654229
CBRL	-0.307883
CBRL	0.349609
CBRL	-0.142806
CBRL	-0.384088
CBRL	-0.29984
CBRL	0.08508
[truncated: 921,546+ more rows]

## Sheet: Fig_s7
NUTS2 region	NPC Index	Income baseline	Income NPC NMKT	Income Diff (perc) NMKT
AL000000	1.85952	1233.71	1063.15	-13.825
AT110000	0.618652	1646.16	1511.82	-8.16081
AT120000	0.66515	1684.39	1552.16	-7.85032
AT210000	0.918447	1094.4	1066.07	-2.58863
AT220000	1.47458	2195.11	2122.48	-3.30872
AT310000	2.80022	1652.73	1654.05	0.0798679
AT320000	1.34738	1376.34	1343.22	-2.40638
AT330000	1.46382	1164.03	1137.79	-2.25424
AT340000	1.46855	1795.43	1767.17	-1.574
BA000000	1.33446	502.95	433.41	-13.8264
BG010000	0.259197	529.98	417.32	-21.2574
BG020000	0.124515	626.33	528.11	-15.6818
BG030000	0.146064	643.06	541.58	-15.7808
BG040000	0.75192	347.7	326.18	-6.18924
BG050000	0.236007	401.52	371.68	-7.43176
BG060000	0.0787569	430.33	375.24	-12.8018
BL210000	2.04524	4893.05	4871.91	-0.432041
BL220000	1.61734	4037.21	3945.74	-2.26567
BL230000	1.02757	3621.73	3551.53	-1.9383
BL240000	0.965621	2311.16	2190.36	-5.22681
BL250000	1.55893	5042.2	4953.97	-1.74983
BL310000	0.822703	2406.85	2260.8	-6.0681
BL320000	2.40913	1549.77	1615.02	4.2103
BL330000	2.93576	1202.01	1265.79	5.30611
BL340000	2.46649	846.35	884.69	4.53004
BL350000	1.85002	1446.79	1443.89	-0.200444
BL400000	1.46019	1374.28	1378.2	0.28524
CS000000	0	812.94	684.59	-15.7884
CY000000	0	-4100.8	-4457.51	8.69855
CZ010000	0.347727	3065.79	3001.62	-2.0931
CZ020000	0.225528	762.88	674.11	-11.6362
CZ030000	0.70447	433.97	418.95	-3.46107															0.1125
CZ040000	0.612519	570.56	522.87	-8.35845
CZ050000	0.579339	628.51	568.85	-9.49229
CZ060000	0.166085	770.08	684.5	-11.1131
CZ070000	0.357491	731.97	670.26	-8.43067
CZ080000	0.901515	502.96	464.22	-7.7024
DE110000	0.809271	1656.7	1587.76	-4.16128
DE120000	0.984871	1165.04	1131.49	-2.87973
DE130000	1.65344	1313.22	1298.25	-1.13995
DE140000	1.60145	1458.85	1432.89	-1.77948
DE210000	0.991173	1361.89	1334.43	-2.01632
DE220000	2.14671	1630.85	1656.37	1.56483
DE230000	1.38732	1967.67	1947.43	-1.02863
DE240000	1.32952	1993.19	1973.76	-0.974819
DE250000	1.41948	1771.5	1743.26	-1.59413
DE270000	0.971952	1275.58	1242.9	-2.56197
DE710000	0.989201	1503.72	1425.48	-5.2031
DE720000	0.895019	1107.61	1061.95	-4.12239
DE730000	0.975427	1360.14	1318.07	-3.09306
DE800000	0.508933	892	862.13	-3.34865
DE910000	0.916333	1567.44	1493.18	-4.73766
DE920000	0.722853	1797.79	1705.85	-5.11406
DE930000	0.771919	1631.39	1574.45	-3.49028
DE940000	0.637034	2790.3	2686.13	-3.73329
DEA10000	1.19786	2832.34	2739.83	-3.2662
DEA20000	1.94967	1753.23	1734.13	-1.08942
DEA30000	1.75063	4015.8	3914.82	-2.51457
DEA40000	1.18174	3136.22	3014.57	-3.87887
DEA50000	1.64736	1971.72	1937.01	-1.76039
DEB10000	1.1683	1263.45	1179.67	-6.63105
DEB20000	1.53887	1776.5	1692.43	-4.73234
DEB30000	0.856065	2684.7	2441.81	-9.04719
DEC00000	1.71909	924.36	920.06	-0.465187
DED00000	0.315674	1183.56	1114.36	-5.84677
DEE00000	0.102765	1150.18	1091.03	-5.14267
DEF00000	0.33294	1476.91	1400.49	-5.17432
DEG00000	0.206865	1096.52	1048.45	-4.38387
EE000000	0.775752	398.29	402.42	1.03693
EL110000	0.0677076	1425.54	1133.52	-20.4849
EL120000	0.0589013	1486.26	1207.29	-18.7699
EL130000	0.319356	1213.97	947.88	-21.919
EL140000	0.0290347	910.07	763.36	-16.1207
EL210000	2.65569	-227.55	-221.64	-2.59723
EL220000	2.3639	2038.3	1909.86	-6.30133
EL230000	2.04057	2096.61	1945.13	-7.225
EL240000	0.478203	2640.1	2215	-16.1017
EL250000	1.37053	385.27	328.56	-14.7195
EL300000	0.197036	1298.17	1259.23	-2.99961
EL410000	1.22802	1088.16	957.88	-11.9725
EL420000	0	1461.51	1219.85	-16.535
EL430000	0.305987	1009.13	841.79	-16.5826
ES110000	1.93662	2036.53	2012.33	-1.1883
ES120000	2.94877	912.28	901.45	-1.18714
ES130000	2.62933	1123.25	1106.07	-1.52949
ES210000	1.96541	1135.32	1091.01	-3.90286
ES220000	0.291424	1568.68	1348.16	-14.0577
ES230000	0.172532	1241.16	1057.28	-14.8152
ES240000	0.0156143	1321.54	1211.03	-8.36221
ES300000	0.120185	783.05	687.16	-12.2457
ES410000	0	819.95	751.94	-8.29441
ES420000	0.0577506	1211.88	1030.99	-14.9264
ES430000	1.35069	1481.69	1312.7	-11.4052
ES510000	1.01587	3264.71	3081.47	-5.61275
ES520000	0.771296	5039.73	4306.28	-14.5534
ES530000	0.876674	1873.71	1675.48	-10.5795
ES610000	0.245133	1901.75	1612.12	-15.2297
ES620000	0.264628	6053.76	4857.94	-19.7533
FI130000	1.2637	969.63	950.29	-1.99458
FI180000	0.993293	804.75	738.32	-8.25474
FI190000	0.943455	895.15	903.92	0.979724
FI1A0000	1.24779	1558.99	1563.31	0.277102
FI200000	1.06989	1205.44	1041.73	-13.5809
FR100000	0.946224	1192.32	1154.84	-3.14345
FR210000	1.6178	1122.81	1103.87	-1.68684
FR220000	1.00782	1201.52	1147.16	-4.52427
FR230000	0.523133	1049.39	995.24	-5.16014
FR240000	0.704386	1218.47	1146.44	-5.91151
FR250000	0.495293	1038.63	1003.18	-3.41315
FR260000	0.720589	800.83	765.76	-4.37921
FR300000	0.523089	1664.39	1551.35	-6.79168
FR410000	1.8096	816.63	823.8	0.877999
FR420000	0.939856	1649.28	1567.44	-4.96217
FR430000	2.52488	968.79	978.8	1.03325
FR510000	0.388091	1556.68	1486.94	-4.48005
FR520000	0.944248	2488.92	2402.68	-3.46496
FR530000	0.190799	1479.2	1331.13	-10.0101
FR610000	1.85772	2107.42	2031.3	-3.612
FR620000	1.42165	862.45	867.07	0.535683
FR630000	2.31497	420.03	437.59	4.18065
FR710000	1.98084	1089.83	1083.03	-0.623951
FR720000	1.89544	615.94	628.68	2.06838
FR810000	0.962826	1876.52	1696.63	-9.58636
FR820000	1.10358	797.12	795.05	-0.259685
FR830000	1.66077	301.89	311.09	3.04747
HR000000	1.50759	692.3	711.65	2.79503
HU100000	0.893827	966.14	917.64	-5.01998
HU210000	1.2962	792.69	775.98	-2.10801
HU220000	1.80144	722.09	721.43	-0.0914013
HU230000	0.966053	740.36	720.59	-2.67032
HU310000	1.30371	604	587.65	-2.70695
HU320000	0.573663	904.57	860.94	-4.82329
HU330000	0.0460905	804.07	740.08	-7.95826
IR010000	0.10473	979.25	871.97	-10.9553
IR020000	0.338255	1225.62	1136.68	-7.25674
IT110000	1.67723	1703.61	1655.43	-2.82811
IT120000	1.4522	1554.94	1530.99	-1.54025
IT130000	2.56583	5532.68	5508.89	-0.429991
IT200000	2.60139	3210.53	3185.37	-0.783671
IT310000	1.31145	1838.9	1747.8	-4.95405
IT320000	2.12725	2755.44	2654.49	-3.66366
IT330000	0.901999	1806.53	1669.44	-7.58858
IT400000	2.22785	3309.71	3143.49	-5.02219
IT510000	2.11816	2418.3	2290.88	-5.26899
IT520000	2.39494	2349.11	2235.88	-4.82012
IT530000	1.42135	2252.48	2029.81	-9.88555
IT600000	1.62008	2536.89	2304.19	-9.17265
IT710000	2.50179	1889.16	1806.33	-4.38449
IT720000	1.48248	3106.88	2776.12	-10.6461
IT800000	1.91282	4772.02	4445.82	-6.83568
IT910000	0.629881	1850.91	1597.96	-13.6663
IT920000	0.265307	2542.18	2164.27	-14.8656
IT930000	1.63059	2788.24	2488.93	-10.7347
ITA00000	0.618544	2923.05	2516.63	-13.904
ITB00000	1.535	538.71	519.52	-3.56221
LT000000	0.416376	337.17	369.62	9.62423
LV000000	1.0183	279.84	294.54	5.253
MK000000	0.575464	610.14	469.44	-23.0603
MT000000	0.147242	1790.16	1113.17	-37.8173
NL110000	0.341836	6114.94	5929.62	-3.03061
NL120000	0.0586732	3203.5	3154.31	-1.53551
NL130000	0.152407	8360.72	8151.93	-2.49727
NL210000	0	4505.06	4422.05	-1.84259
NL220000	0.123561	5350.21	5272.41	-1.45415
NL230000	0.616413	19104	18399	-3.69069
NL310000	0.626699	6170.45	6080.24	-1.46197
NL320000	0	33316.8	33040.1	-0.830332
NL330000	0.475732	11926.5	11821	-0.885336
NL340000	0.607199	17755.6	17263.2	-2.7731
NO080000	1.40324	-805.67	-981.5	21.8241
PL110000	0.726292	880	849.78	-3.43409
PL120000	0.718591	821.6	796.74	-3.0258
PL210000	0.678198	725.47	651.13	-10.2472
PL220000	0.698684	724.1	680.07	-6.08065
PL310000	1.25153	514.44	497.21	-3.34927
PL320000	0.686576	610.98	591.24	-3.23087
PL330000	0.525446	770.74	691.93	-10.2252
PL340000	0.866542	933.62	923.43	-1.09145
PL410000	0.391129	1253.43	1208.29	-3.60132
PL420000	0.57239	590.22	567.47	-3.85449
PL430000	0.712538	784.84	757.85	-3.43892
PL510000	0.801674	542.76	546.21	0.63564
PL520000	0.899917	710.36	706.74	-0.509601
PL610000	0.402802	793.61	791.77	-0.231852
PL620000	0.638562	784.42	752.76	-4.0361
PL630000	0.569463	765.54	750.53	-1.96071
PT110000	1.41914	1269.28	1157.65	-8.79475
PT150000	2.18197	1618.59	1491.47	-7.85375
PT160000	0.915546	1013.74	982.15	-3.11618
PT170000	0.649743	3709.79	3568.77	-3.80129
PT180000	0.60463	1018.15	886.51	-12.9293
RO010000	0.191369	521.83	445.96	-14.5392
RO020000	0	599.45	486.49	-18.8439
RO030000	0	702.77	552.91	-21.3242
RO040000	0.114202	534.45	431.93	-19.1823
RO050000	0.278546	392.35	350.99	-10.5416
RO060000	1.26826	397.96	374.97	-5.77696
RO070000	1.84939	368.44	353.37	-4.09022
RO080000	0	1184.37	968.36	-18.2384
SE010000	0.955844	837.17	835.39	-0.212621
SE020000	0.625661	409.56	419.77	2.49292
SE040000	0.625383	1039.07	1018.25	-2.00371
SE060000	1.13676	461.19	498.4	8.06826
SE070000	1.23431	511.33	550.71	7.70148
SE080000	1.17191	1584.26	1634.31	3.1592
SE090000	1.28553	755.34	795.67	5.33932
SE0A0000	0.636648	752.74	704.27	-6.43914
SI000000	2.21615	1532.41	1465.04	-4.39634
SK010000	0.167056	723.28	678.19	-6.2341
SK020000	0.0551752	559.19	553.9	-0.946011
SK040000	0.334241	300.34	313.38	4.34175
		1233.71
		1646.16
		1684.39
		#N/A
		1094.4
		2195.11
		1652.73
		1376.34
		1164.03
		1795.43
		502.95
		529.98
		626.33
		643.06
		347.7
		401.52
		430.33
		#N/A
		4893.05
		4037.21
		3621.73
		2311.16
		5042.2
		2406.85
		1549.77
		1202.01
		846.35
		1446.79
		1374.28
		812.94
		-4100.8
		3065.79
		762.88
		433.97
		570.56
		628.51
		770.08
		731.97
		502.96
		1656.7
		1165.04
		1313.22
		1458.85
		1361.89
		1630.85
		1967.67
		1993.19
		1771.5
		#REF!
		1275.58
		#N/A
		#REF!
		#N/A
		#N/A
		1503.72
		1107.61
		1360.14
		892
		1567.44
		1797.79
		1631.39
		2790.3
		2832.34
		1753.23
		4015.8
		3136.22
		1971.72
		1263.45
		1776.5
		2684.7
		924.36
		1183.56
		1150.18
		1476.91
		1096.52
		1522.73
		398.29
		1425.54
		1486.26
		1213.97
		910.07
		-227.55
		2038.3
		2096.61
		2640.1
		385.27
		1298.17
		1088.16
		1461.51
		1009.13
		2036.53
		912.28
		1123.25
		1135.32
		1568.68
		1241.16
		1321.54
		783.05
		819.95
		1211.88
		1481.69
		3264.71
		5039.73
		1873.71
		1901.75
		6053.76
		969.63
		804.75
		895.15
		1558.99
		1205.44
		1192.32
		1122.81
		1201.52
		1049.39
		1218.47
		1038.63
		800.83
		1664.39
		816.63
		1649.28
		968.79
		1556.68
		2488.92
		1479.2
		2107.42
		862.45
		420.03
		1089.83
		615.94
		1876.52
		797.12
		301.89
		692.3
		966.14
		792.69
		722.09
		740.36
		604
		904.57
		804.07
		979.25
		1225.62
		1703.61
		1554.94
		5532.68
		3210.53
		1838.9
		2755.44
		1806.53
		3309.71
		2418.3
		2349.11
		2252.48
		2536.89
		1889.16
		3106.88
		4772.02
		1850.91
		2542.18
		2788.24
		2923.05
		538.71
		337.17
		279.84
		610.14
		1790.16
		6114.94
		3203.5
		8360.72
		4505.06
		5350.21
		19104
		6170.45
		33316.8
		11926.5
		17755.6
		#REF!
		#REF!
		#N/A
		#N/A
		#N/A
		-805.67
		880
		821.6
		725.47
		724.1
		514.44
		610.98
		770.74
		933.62
		1253.43
		590.22
		784.84
		542.76
		710.36
		793.61
		784.42
		765.54
		1269.28
		1618.59
		1013.74
		3709.79
		1018.15
		521.83
		599.45
		702.77
		534.45
		392.35
		397.96
		368.44
		1184.37
		837.17
		409.56
		1039.07
		461.19
		511.33
		1584.26
		755.34
		752.74
		1532.41
		723.28
		559.19
		#REF!
		300.34
